# Supplementary material for: catena-Poly[[[tetra­aqua­cadmium(II)]-μ-3,3′-[p-phenyl­enebis(oxymethyl­ene)]bis­(1-pyridinioacetate)] dinitrate hemihydrate]
Source: Acta Crystallogr Sect E Struct Rep Online. 2010 Sep 15;66(Pt 10):m1262. doi: 10.1107/S1600536810036317 (PMC2983349; doi:10.1107/S1600536810036317)
Supplement: Supplementary file 1 [file e-66-m1262-sup1.cif]

##############################################################################
###                                                                        ###
###        Electronic paper (Acta Crystallographica Section E)             ###
###                                                                        ###
##############################################################################
#                                                                            #
# This CIF contains the data in a paper accepted for publication in Acta     #
# Crystallographica Section E. It conforms to the requirements of Notes      #
# for Authors for Section E, and has been peer reviewed under the auspices   #
# of the IUCr Commission on Journals.                                        #
#                                                                            #
# Full details of the Crystallographic Information File format               #
# are given in the paper "The Crystallographic Information File (CIF):       #
# a New Standard Archive File for Crystallography" by S. R. Hall, F. H.      #
# Allen and I. D. Brown [Acta Cryst. (1991), A47, 655-685].                  #
#                                                                            #
# The current version of the core CIF dictionary is obtainable from          #
# ftp://ftp.iucr.org/pub/cif_core.dic. The current version number is 2.4.    #
#                                                                            #
# Software is freely available for graphical display of the structure(s) in  #
# this CIF.  For information consult the CIF home page http://www.iucr.org/  #
# cif/home.html                                                              #
#                                                                            #
# This file may be used for bona fide research purposes within the           #
# scientific community so long as proper attribution is given to the journal # 
# article from which it was obtained.                                        #
#                                                                            #
##############################################################################
                                             
data_I
_audit_creation_method     SHELXL97
_chemical_name_systematic
;
<i>catena</i>-Poly[[[tetraaquacadmium(II)]-\m-3,3'-
[<i>p</i>-phenylenebis(oxymethylene)]bis(1-pyridinioacetate)]
dinitrate hemihydrate]
;
_chemical_name_common     ?
_chemical_formula_moiety     'C22 H28 Cd N2 O10 2+, 2(N O3 -), 0.5(H2 O1)'
_chemical_formula_sum     'C22 H29 Cd N4 O16.5'
_chemical_formula_iupac     '[Cd (C22 H20 N2 O6) (H2 O)4] (N O3)2, 0.5H2 O'
_chemical_formula_weight     725.90
_chemical_melting_point     ?
_symmetry_cell_setting     monoclinic
_symmetry_space_group_name_H-M     'P 21/c '
_symmetry_space_group_name_Hall     '-P 2ybc '
loop_
    _symmetry_equiv_pos_as_xyz
    'x, y, z'
    '-x, y+1/2, -z+1/2'
    '-x, -y, -z'
    'x, -y-1/2, z-1/2'
_cell_length_a     6.5627(17)
_cell_length_b     14.612(2)
_cell_length_c     14.9730(15)
_cell_angle_alpha     90.00
_cell_angle_beta     91.922(19)
_cell_angle_gamma     90.00
_cell_volume     1435.0(5)
_cell_formula_units_Z     2
_cell_measurement_reflns_used     245
_cell_measurement_theta_min     2.02
_cell_measurement_theta_max     27.50
_cell_measurement_temperature     153(2)
_exptl_crystal_description     block
_exptl_crystal_colour     colorless
_exptl_crystal_size_max     0.48
_exptl_crystal_size_mid     0.36
_exptl_crystal_size_min     0.32
_exptl_crystal_density_diffrn     1.680
_exptl_crystal_density_meas     ?
_exptl_crystal_density_method     'not measured'
_exptl_crystal_F_000     738
_exptl_absorpt_coefficient_mu     0.845
_exptl_absorpt_correction_type     multi-scan
_exptl_absorpt_process_details     '(SADABS; Sheldrick, 2004)'
_exptl_absorpt_correction_T_min     0.6871
_exptl_absorpt_correction_T_max     0.7736
_exptl_special_details
;
;
_diffrn_ambient_temperature     153(2)
_diffrn_radiation_type     MoK\a
_diffrn_radiation_wavelength     0.71073
_diffrn_radiation_source     'fine-focus sealed tube'
_diffrn_radiation_monochromator     graphite
_diffrn_measurement_device_type     'Bruker SMART CCD area-detector'
_diffrn_measurement_method     '\f and \w scans'
_diffrn_detector_area_resol_mean     ?
_diffrn_reflns_number     3478
_diffrn_reflns_av_R_equivalents     0.0367
_diffrn_reflns_av_sigmaI/netI     0.0715
_diffrn_reflns_theta_min     1.95
_diffrn_reflns_theta_max     25.01
_diffrn_reflns_theta_full     25.01
_diffrn_measured_fraction_theta_max     0.994
_diffrn_measured_fraction_theta_full     0.994
_diffrn_reflns_limit_h_min     -1
_diffrn_reflns_limit_h_max     7
_diffrn_reflns_limit_k_min     -1
_diffrn_reflns_limit_k_max     17
_diffrn_reflns_limit_l_min     -17
_diffrn_reflns_limit_l_max     17
_diffrn_standards_number     0
_diffrn_standards_interval_count     .
_diffrn_standards_interval_time     .
_diffrn_standards_decay_%     ?
_refine_special_details
;
Refinement of <i>F</i>^2^ against ALL reflections. The weighted <i>R</i>-factor
<i>wR</i> and goodness of fit <i>S</i> are based on <i>F</i>^2^, conventional
<i>R</i>-factors <i>R</i> are based on <i>F</i>, with <i>F</i> set to zero for
negative <i>F</i>^2^. The threshold expression of <i>F</i>^2^ >
\s(<i>F</i>^2^) is used only for calculating <i>R</i>-factors(gt) <i>etc</i>.
and is not relevant to the choice of reflections for refinement.
<i>R</i>-factors based on <i>F</i>^2^ are statistically about twice as large
as those based on <i>F</i>, and <i>R</i>- factors based on ALL data will be
even larger.
;
_reflns_number_total     2515
_reflns_number_gt     1654
_reflns_threshold_expression     I>2\s(I)
_refine_ls_structure_factor_coef     Fsqd
_refine_ls_matrix_type     full
_refine_ls_R_factor_all     0.0870
_refine_ls_R_factor_gt     0.0453
_refine_ls_wR_factor_gt     0.0690
_refine_ls_wR_factor_ref     0.0807
_refine_ls_goodness_of_fit_ref     1.018
_refine_ls_restrained_S_all     1.131
_refine_ls_number_reflns     2515
_refine_ls_number_parameters     205
_refine_ls_number_restraints     6
_refine_ls_hydrogen_treatment     constr
_refine_ls_weighting_scheme     calc
_refine_ls_weighting_details
         'calc w=1/[\s^2^(Fo^2^)+(0.0152P)^2^+1.4665P] where P=(Fo^2^+2Fc^2^)/3'
_atom_sites_solution_hydrogens     geom
_atom_sites_solution_primary     direct
_atom_sites_solution_secondary     difmap
_refine_ls_shift/su_max     0.000
_refine_ls_shift/su_mean     0.000
_refine_diff_density_max     0.336
_refine_diff_density_min     -0.334
_refine_ls_extinction_method     none
_refine_ls_extinction_coef     ?
loop_
    _atom_type_symbol
    _atom_type_description
    _atom_type_scat_dispersion_real
    _atom_type_scat_dispersion_imag
    _atom_type_scat_source
    'C' 'C' 0.0033 0.0016
                         'International Tables Vol C Tables 4.2.6.8 and 6.1.1.4'
    'H' 'H' 0.0000 0.0000
                         'International Tables Vol C Tables 4.2.6.8 and 6.1.1.4'
    'N' 'N' 0.0061 0.0033
                         'International Tables Vol C Tables 4.2.6.8 and 6.1.1.4'
    'O' 'O' 0.0106 0.0060
                         'International Tables Vol C Tables 4.2.6.8 and 6.1.1.4'
    'Cd' 'Cd' -0.8075 1.2024
                         'International Tables Vol C Tables 4.2.6.8 and 6.1.1.4'
_computing_data_collection     'SMART (Bruker, 2001)'
_computing_cell_refinement     'SAINT (Bruker, 2001)'
_computing_data_reduction     'SAINT (Bruker, 2001)'
_computing_structure_solution     'SHELXS97 (Sheldrick, 2008)'
_computing_structure_refinement     'SHELXL97 (Sheldrick, 2008)'
_computing_molecular_graphics     'SHELXTL (Sheldrick, 2008)'
_computing_publication_material     'SHELXTL (Sheldrick, 2008)'
loop_
    _atom_site_type_symbol
    _atom_site_label
    _atom_site_fract_x
    _atom_site_fract_y
    _atom_site_fract_z
    _atom_site_U_iso_or_equiv
    _atom_site_adp_type
    _atom_site_calc_flag
    _atom_site_refinement_flags
    _atom_site_occupancy
    _atom_site_disorder_assembly
    _atom_site_disorder_group
    Cd Cd1 0.0000 0.5000 0.0000 0.04421(19) Uani d S 1 . .
    N N2 0.0260(8) 0.3049(4) 0.3014(3) 0.0512(13) Uani d . 1 . .
    O O4 0.1818(7) 0.2675(4) 0.2799(3) 0.0978(17) Uani d . 1 . .
    O O5 -0.0681(8) 0.2698(4) 0.3614(3) 0.111(2) Uani d . 1 . .
    O O6 -0.0265(9) 0.3747(4) 0.2635(4) 0.113(2) Uani d . 1 . .
    N N1 -0.3871(6) 0.2278(3) 0.0648(2) 0.0288(9) Uani d . 1 . .
    O O1 -0.2220(5) 0.3883(2) 0.0220(2) 0.0481(10) Uani d . 1 . .
    O O2 -0.4430(5) 0.4167(2) -0.0904(2) 0.0446(9) Uani d . 1 . .
    O O3 0.1499(5) 0.0941(2) 0.0419(2) 0.0441(9) Uani d . 1 . .
    O O1W 0.2047(5) 0.4226(2) 0.1045(3) 0.0592(11) Uani d . 1 . .
    H H1WA 0.1390 0.4146 0.1518 0.071 Uiso d R 1 . .
    H H1WB 0.2900 0.4640 0.1198 0.071 Uiso d R 1 . .
    O O2W -0.1374(5) 0.5844(2) 0.1150(2) 0.0579(11) Uani d D 1 . .
    H H2WA -0.2639 0.5886 0.1015 0.069 Uiso d RD 1 . .
    H H2WB -0.1002 0.6395 0.1239 0.069 Uiso d RD 1 . .
    C C1 -0.3701(7) 0.3696(3) -0.0283(3) 0.0322(12) Uani d . 1 . .
    C C2 -0.4697(7) 0.2772(3) -0.0141(3) 0.0349(13) Uani d . 1 . .
    H H2A -0.6149 0.2862 -0.0077 0.042 Uiso calc R 1 . .
    H H2B -0.4516 0.2397 -0.0668 0.042 Uiso calc R 1 . .
    C C3 -0.2120(7) 0.1805(3) 0.0579(3) 0.0311(11) Uani d . 1 . .
    H H3A -0.1448 0.1803 0.0042 0.037 Uiso calc R 1 . .
    C C4 -0.1326(7) 0.1328(3) 0.1296(3) 0.0284(11) Uani d . 1 . .
    C C5 -0.2363(8) 0.1349(3) 0.2090(3) 0.0382(12) Uani d . 1 . .
    H H5A -0.1861 0.1026 0.2585 0.046 Uiso calc R 1 . .
    C C6 -0.4124(8) 0.1845(4) 0.2142(3) 0.0424(14) Uani d . 1 . .
    H H6A -0.4818 0.1864 0.2673 0.051 Uiso calc R 1 . .
    C C7 -0.4854(7) 0.2311(3) 0.1412(3) 0.0366(12) Uani d . 1 . .
    H H7A -0.6043 0.2654 0.1447 0.044 Uiso calc R 1 . .
    C C8 0.0605(7) 0.0779(4) 0.1255(3) 0.0411(13) Uani d . 1 . .
    H H8A 0.1545 0.0958 0.1737 0.049 Uiso calc R 1 . .
    H H8B 0.0305 0.0133 0.1319 0.049 Uiso calc R 1 . .
    C C9 0.3246(7) 0.0448(3) 0.0241(3) 0.0321(12) Uani d . 1 . .
    C C10 0.4000(7) 0.0579(3) -0.0602(3) 0.0350(12) Uani d . 1 . .
    H H10A 0.3327 0.0966 -0.1006 0.042 Uiso calc R 1 . .
    C C11 0.4228(7) -0.0127(4) 0.0841(3) 0.0364(12) Uani d . 1 . .
    H H11A 0.3712 -0.0215 0.1406 0.044 Uiso calc R 1 . .
    O O3W 0.424(2) -0.0647(10) 0.2940(8) 0.059(4) Uani d PD 0.25 . .
    H H3WA 0.4185 -0.0133 0.3204 0.070 Uiso d PRD 0.25 . .
    H H3WB 0.3284 -0.1040 0.2933 0.070 Uiso d PRD 0.25 . .
loop_
    _atom_site_aniso_label
    _atom_site_aniso_U_11
    _atom_site_aniso_U_22
    _atom_site_aniso_U_33
    _atom_site_aniso_U_12
    _atom_site_aniso_U_13
    _atom_site_aniso_U_23
    Cd1 0.0345(3) 0.0305(3) 0.0675(4) -0.0037(4) 0.0010(3) 0.0071(4)
    N2 0.053(3) 0.055(3) 0.046(3) -0.005(3) 0.003(3) -0.017(3)
    O4 0.076(3) 0.102(4) 0.116(4) 0.035(3) 0.028(3) -0.002(3)
    O5 0.129(5) 0.139(5) 0.070(3) -0.062(4) 0.055(3) -0.036(3)
    O6 0.153(5) 0.070(3) 0.114(4) 0.043(4) -0.018(4) 0.003(3)
    N1 0.026(2) 0.030(2) 0.031(2) -0.0062(19) 0.0017(19) -0.0014(18)
    O1 0.044(2) 0.045(2) 0.054(2) -0.0203(19) -0.011(2) 0.0134(19)
    O2 0.047(2) 0.039(2) 0.048(2) -0.0017(19) -0.0003(19) 0.0126(19)
    O3 0.035(2) 0.049(2) 0.049(2) 0.0190(18) 0.0109(17) 0.0077(19)
    O1W 0.053(2) 0.049(2) 0.075(3) 0.006(2) -0.014(2) 0.000(2)
    O2W 0.046(2) 0.052(2) 0.075(3) 0.000(2) -0.007(2) -0.010(2)
    C1 0.028(3) 0.036(3) 0.033(3) -0.002(2) 0.006(2) -0.003(2)
    C2 0.031(3) 0.034(2) 0.040(3) -0.001(3) -0.003(3) 0.005(3)
    C3 0.026(3) 0.032(3) 0.035(3) -0.003(2) 0.005(2) -0.004(2)
    C4 0.024(2) 0.026(2) 0.036(3) -0.006(2) 0.003(2) -0.004(2)
    C5 0.039(3) 0.039(3) 0.036(3) 0.000(3) -0.003(3) 0.003(3)
    C6 0.045(3) 0.053(3) 0.030(3) 0.000(3) 0.009(3) -0.002(3)
    C7 0.032(3) 0.037(3) 0.042(3) 0.002(2) 0.013(3) -0.005(3)
    C8 0.032(3) 0.044(3) 0.048(3) 0.003(3) 0.007(3) 0.005(3)
    C9 0.023(3) 0.029(2) 0.045(3) 0.005(2) -0.001(2) -0.007(2)
    C10 0.036(3) 0.029(3) 0.040(3) 0.000(2) -0.006(3) 0.000(2)
    C11 0.031(2) 0.039(3) 0.039(3) 0.001(3) 0.004(2) -0.001(3)
    O3W 0.089(12) 0.050(9) 0.037(8) -0.006(9) 0.000(9) -0.016(8)
_geom_special_details
;
All e.s.d.'s (except the e.s.d. in the dihedral angle between two l.s. planes)
are estimated using the full covariance matrix. The cell e.s.d.'s are taken
into account individually in the estimation of e.s.d.'s in distances, angles
and torsion angles; correlations between e.s.d.'s in cell parameters are only
used when they are defined by crystal symmetry. An approximate (isotropic)
treatment of cell e.s.d.'s is used for estimating e.s.d.'s involving l.s.
planes.
;
loop_
    _geom_bond_atom_site_label_1
    _geom_bond_atom_site_label_2
    _geom_bond_site_symmetry_2
    _geom_bond_distance
    _geom_bond_publ_flag
    Cd1 O1 3_565 2.219(3) ?
    Cd1 O1 . 2.219(3) ?
    Cd1 O1W . 2.321(3) ?
    Cd1 O1W 3_565 2.321(3) ?
    Cd1 O2W 3_565 2.324(4) ?
    Cd1 O2W . 2.324(4) ?
    N2 O6 . 1.212(6) ?
    N2 O4 . 1.213(6) ?
    N2 O5 . 1.220(6) ?
    N1 C7 . 1.334(5) ?
    N1 C3 . 1.348(5) ?
    N1 C2 . 1.472(6) ?
    O1 C1 . 1.240(5) ?
    O2 C1 . 1.240(5) ?
    O3 C9 . 1.387(5) ?
    O3 C8 . 1.420(5) ?
    O1W H1WA . 0.8501 ?
    O1W H1WB . 0.8501 ?
    O2W H2WA . 0.8500 ?
    O2W H2WB . 0.8500 ?
    C1 C2 . 1.518(6) ?
    C2 H2A . 0.9700 ?
    C2 H2B . 0.9700 ?
    C3 C4 . 1.369(6) ?
    C3 H3A . 0.9300 ?
    C4 C5 . 1.390(6) ?
    C4 C8 . 1.503(6) ?
    C5 C6 . 1.369(6) ?
    C5 H5A . 0.9300 ?
    C6 C7 . 1.360(7) ?
    C6 H6A . 0.9300 ?
    C7 H7A . 0.9300 ?
    C8 H8A . 0.9700 ?
    C8 H8B . 0.9700 ?
    C9 C11 . 1.375(6) ?
    C9 C10 . 1.384(6) ?
    C10 C11 3_655 1.394(6) ?
    C10 H10A . 0.9300 ?
    C11 C10 3_655 1.394(6) ?
    C11 H11A . 0.9300 ?
    O3W H3WA . 0.8499 ?
    O3W H3WB . 0.8500 ?
loop_
    _geom_angle_atom_site_label_1
    _geom_angle_atom_site_label_2
    _geom_angle_atom_site_label_3
    _geom_angle_site_symmetry_1
    _geom_angle_site_symmetry_3
    _geom_angle
    _geom_angle_publ_flag
    O1 Cd1 O1 3_565 . 180.00(18) ?
    O1 Cd1 O1W 3_565 . 95.17(13) ?
    O1 Cd1 O1W . . 84.83(13) ?
    O1 Cd1 O1W 3_565 3_565 84.83(13) ?
    O1 Cd1 O1W . 3_565 95.17(13) ?
    O1W Cd1 O1W . 3_565 180.0 ?
    O1 Cd1 O2W 3_565 3_565 90.43(13) ?
    O1 Cd1 O2W . 3_565 89.57(13) ?
    O1W Cd1 O2W . 3_565 90.61(13) ?
    O1W Cd1 O2W 3_565 3_565 89.39(13) ?
    O1 Cd1 O2W 3_565 . 89.57(13) ?
    O1 Cd1 O2W . . 90.43(13) ?
    O1W Cd1 O2W . . 89.39(13) ?
    O1W Cd1 O2W 3_565 . 90.61(13) ?
    O2W Cd1 O2W 3_565 . 180.00(15) ?
    O6 N2 O4 . . 119.0(6) ?
    O6 N2 O5 . . 123.8(6) ?
    O4 N2 O5 . . 117.2(6) ?
    C7 N1 C3 . . 121.5(4) ?
    C7 N1 C2 . . 119.7(4) ?
    C3 N1 C2 . . 118.8(4) ?
    C1 O1 Cd1 . . 125.2(3) ?
    C9 O3 C8 . . 116.8(4) ?
    Cd1 O1W H1WA . . 109.3 ?
    Cd1 O1W H1WB . . 101.3 ?
    H1WA O1W H1WB . . 102.8 ?
    Cd1 O2W H2WA . . 105.3 ?
    Cd1 O2W H2WB . . 120.1 ?
    H2WA O2W H2WB . . 103.9 ?
    O1 C1 O2 . . 127.4(5) ?
    O1 C1 C2 . . 116.3(5) ?
    O2 C1 C2 . . 116.2(4) ?
    N1 C2 C1 . . 113.5(4) ?
    N1 C2 H2A . . 108.9 ?
    C1 C2 H2A . . 108.9 ?
    N1 C2 H2B . . 108.9 ?
    C1 C2 H2B . . 108.9 ?
    H2A C2 H2B . . 107.7 ?
    N1 C3 C4 . . 120.3(4) ?
    N1 C3 H3A . . 119.9 ?
    C4 C3 H3A . . 119.9 ?
    C3 C4 C5 . . 118.4(4) ?
    C3 C4 C8 . . 122.6(4) ?
    C5 C4 C8 . . 119.0(4) ?
    C6 C5 C4 . . 119.9(5) ?
    C6 C5 H5A . . 120.1 ?
    C4 C5 H5A . . 120.1 ?
    C7 C6 C5 . . 119.7(5) ?
    C7 C6 H6A . . 120.2 ?
    C5 C6 H6A . . 120.2 ?
    N1 C7 C6 . . 120.3(5) ?
    N1 C7 H7A . . 119.9 ?
    C6 C7 H7A . . 119.9 ?
    O3 C8 C4 . . 108.7(4) ?
    O3 C8 H8A . . 109.9 ?
    C4 C8 H8A . . 109.9 ?
    O3 C8 H8B . . 109.9 ?
    C4 C8 H8B . . 109.9 ?
    H8A C8 H8B . . 108.3 ?
    C11 C9 C10 . . 120.4(4) ?
    C11 C9 O3 . . 124.4(4) ?
    C10 C9 O3 . . 115.2(4) ?
    C9 C10 C11 . 3_655 119.7(4) ?
    C9 C10 H10A . . 120.1 ?
    C11 C10 H10A 3_655 . 120.1 ?
    C9 C11 C10 . 3_655 119.9(4) ?
    C9 C11 H11A . . 120.1 ?
    C10 C11 H11A 3_655 . 120.1 ?
    H3WA O3W H3WB . . 124.1 ?
loop_
    _geom_torsion_atom_site_label_1
    _geom_torsion_atom_site_label_2
    _geom_torsion_atom_site_label_3
    _geom_torsion_atom_site_label_4
    _geom_torsion_site_symmetry_1
    _geom_torsion_site_symmetry_2
    _geom_torsion_site_symmetry_3
    _geom_torsion_site_symmetry_4
    _geom_torsion
    _geom_torsion_publ_flag
    O1W Cd1 O1 C1 . . . . -163.1(4) ?
    O1W Cd1 O1 C1 3_565 . . . 16.9(4) ?
    O2W Cd1 O1 C1 3_565 . . . -72.4(4) ?
    O2W Cd1 O1 C1 . . . . 107.6(4) ?
    Cd1 O1 C1 O2 . . . . -13.1(7) ?
    Cd1 O1 C1 C2 . . . . 164.9(3) ?
    C7 N1 C2 C1 . . . . 98.2(5) ?
    C3 N1 C2 C1 . . . . -81.5(5) ?
    O1 C1 C2 N1 . . . . 6.3(6) ?
    O2 C1 C2 N1 . . . . -175.4(4) ?
    C7 N1 C3 C4 . . . . 1.3(7) ?
    C2 N1 C3 C4 . . . . -179.0(4) ?
    N1 C3 C4 C5 . . . . -0.3(7) ?
    N1 C3 C4 C8 . . . . 179.2(4) ?
    C3 C4 C5 C6 . . . . -0.6(7) ?
    C8 C4 C5 C6 . . . . 179.9(5) ?
    C4 C5 C6 C7 . . . . 0.4(8) ?
    C3 N1 C7 C6 . . . . -1.5(7) ?
    C2 N1 C7 C6 . . . . 178.9(4) ?
    C5 C6 C7 N1 . . . . 0.6(8) ?
    C9 O3 C8 C4 . . . . -176.5(4) ?
    C3 C4 C8 O3 . . . . 6.8(6) ?
    C5 C4 C8 O3 . . . . -173.7(4) ?
    C8 O3 C9 C11 . . . . -4.8(7) ?
    C8 O3 C9 C10 . . . . 176.0(4) ?
    C11 C9 C10 C11 . . . 3_655 -0.3(8) ?
    O3 C9 C10 C11 . . . 3_655 178.9(4) ?
    C10 C9 C11 C10 . . . 3_655 0.3(8) ?
    O3 C9 C11 C10 . . . 3_655 -178.8(4) ?
loop_
    _geom_hbond_atom_site_label_D
    _geom_hbond_atom_site_label_H
    _geom_hbond_atom_site_label_A
    _geom_hbond_site_symmetry_A
    _geom_hbond_distance_DH
    _geom_hbond_distance_HA
    _geom_hbond_distance_DA
    _geom_hbond_angle_DHA
    O1W H1WA O6 1 0.85 2.11 2.950(7) 171.8
    O1W H1WB O2 3_565 0.85 2.07 2.832(5) 149.6
    O1W H1WB O3W 2_655 0.85 2.28 2.835(16) 123.0
    O2W H2WA O2 3_465 0.85 1.93 2.766(5) 169.1
    O2W H2WB O5 2 0.85 2.21 3.041(7) 166.3
    O2W H2WB O4 2 0.85 2.43 3.122(6) 138.9
    O3W H3WA O2 4_666 0.85 2.13 2.886(14) 148.7
    O3W H3WA O2W 2_545 0.85 2.55 3.211(15) 135.5
    O3W H3WB O6 2_545 0.85 2.15 2.859(16) 140.5
data_global
_journal_date_recd_electronic     2010-08-11
_journal_date_accepted     2010-09-10
_journal_name_full     'Acta Crystallographica, Section E'
_journal_year     2010
_journal_volume     66
_journal_issue     10
_journal_page_first     m1262
_journal_page_last     m1262
_journal_paper_category     QM
_journal_coeditor_code     ZS2059
_publ_contact_author_name     'Professor Hong-Lei Lian'
_publ_contact_author_address
;
College of Chemical Engineering
Zhengzhou University
Zhengzhou
Henan  450001
People's Republic of China
;
_publ_contact_author_email     zzulhl@yahoo.com.cn
_publ_contact_author_fax     86-371-68229812
_publ_contact_author_phone     86-371-67781713
_publ_section_title
;\
<i>catena</i>-Poly[[[tetraaquacadmium(II)]-\m-3,3'-[<i>p</i>-\
phenylenebis(oxymethylene)]bis(1-pyridinioacetate)] dinitrate hemihydrate]
;
loop_
    _publ_author_name
    _publ_author_address
    'Hong-Lei Lian'
;
College of Chemical Engineering
Zhengzhou University
Zhengzhou
Henan 450001
People's Republic of China
;
    'Wei-Cheng Pan'
;
College of Chemical Engineering and Foods
Zhongzhou University
Zhengzhou
Henan 450044
People's Republic of China
;
