# Supplementary material for: catena-Poly[[[tetra­aqua­cadmium(II)]-μ-3,3′-[p-phenyl­enebis(oxymethyl­ene)]bis­(1-pyridinioacetate)] dinitrate hemihydrate]
Source: Acta Crystallogr Sect E Struct Rep Online. 2010 Sep 15;66(Pt 10):m1262. doi: 10.1107/S1600536810036317 (PMC2983349; doi:10.1107/S1600536810036317)
Supplement: Supplementary file 2 [file e-66-m1262-Isup2.hkl]

# 
# h,k,l, Fc-squared, Fo-squared, sigma(Fo-squared) and status flag 
# 
data_I
_shelx_title ' P in P2(1)/c' 
_shelx_refln_list_code          4 
_shelx_F_calc_maximum      173.98 
_exptl_crystal_F_000       738.00 
_reflns_d_resolution_high  0.8406 
 
loop_ 
 _symmetry_equiv_pos_as_xyz 
 'x, y, z' 
 '-x, y+1/2, -z+1/2' 
 '-x, -y, -z' 
 'x, -y-1/2, z-1/2' 
 
_cell_length_a     6.5627 
_cell_length_b    14.6118 
_cell_length_c    14.9730 
_cell_angle_alpha  90.000 
_cell_angle_beta   91.922 
_cell_angle_gamma  90.000 
 
_shelx_F_squared_multiplier     1.000 
 
loop_ 
 _refln_index_h 
 _refln_index_k 
 _refln_index_l 
 _refln_F_squared_calc 
 _refln_F_squared_meas 
 _refln_F_squared_sigma 
 _refln_observed_status 
   1   0   0     8361.10     8128.53    177.39 o 
   2   0   0    10730.12    10675.71     96.35 o 
   3   0   0       51.15        9.90     24.61 o 
   4   0   0     1022.93      965.58     49.52 o 
   5   0   0     5395.93     5321.64    122.76 o 
   6   0   0      759.67      698.45     67.23 o 
   7   0   0      375.19      402.20     60.03 o 
   1   1   0     1823.84     1875.89     15.83 o 
   2   1   0     3998.92     4013.15     44.25 o 
   3   1   0      762.92      870.40     28.65 o 
   4   1   0      395.26      411.85     29.25 o 
   5   1   0      432.44      428.80     37.54 o 
   6   1   0        2.32       25.12     31.97 o 
   7   1   0       76.30       82.31     35.38 o 
   0   2   0     2523.23     2638.61     32.72 o 
   2   2   0     1228.80     1238.72     41.12 o 
   3   2   0     5198.64     5334.25     89.44 o 
   4   2   0      991.93      921.76     54.93 o 
   5   2   0     1134.76     1074.53     64.53 o 
   6   2   0      494.98      506.35     57.63 o 
   7   2   0      918.99      838.02     75.34 o 
   1   3   0     2172.87     2029.98    144.82 o 
   2   3   0      682.32      699.35     34.52 o 
   3   3   0     1247.53     1256.42     50.12 o 
   4   3   0       77.75       91.25     34.52 o 
   5   3   0      158.53      215.21     42.32 o 
   6   3   0        4.39       74.44     39.32 o 
   7   3   0       27.29       73.54     50.43 o 
   0   4   0     1272.63     1154.67     34.52 o 
   1   4   0        5.83       32.56     22.06 o 
   2   4   0    14902.71    15251.48    135.37 o 
   3   4   0     5810.85     5847.81     99.35 o 
   4   4   0     2508.53     2384.68     79.54 o 
   5   4   0      853.06      825.71     63.33 o 
   6   4   0      775.73      595.50     67.83 o 
   7   4   0      394.76      445.42     60.93 o 
   1   5   0     8099.31     8100.40    211.46 o 
   2   5   0     1832.16     2024.21     56.43 o 
   3   5   0      307.28      283.34     34.52 o 
   4   5   0        0.17        7.80     34.52 o 
   5   5   0      248.20      300.15     45.92 o 
   6   5   0      128.83       99.65     52.23 o 
   7   5   0        3.14       25.51     50.73 o 
   0   6   0     1952.14     2088.44     52.83 o 
   1   6   0     3467.13     3591.26     57.93 o 
   2   6   0     2843.65     2808.50     69.03 o 
   3   6   0     7452.15     7363.56    121.56 o 
   4   6   0     2486.40     2466.33     84.04 o 
   5   6   0     1263.81     1384.59     73.54 o 
   6   6   0      356.54      457.13     57.93 o 
   7   6   0      366.06      409.70     63.93 o 
   1   7   0        0.08      -11.32     17.93 o 
   2   7   0     1106.11     1170.28     53.13 o 
   3   7   0       15.58       14.71     32.72 o 
   4   7   0      317.65      368.28     48.32 o 
   5   7   0      176.47      240.72     48.62 o 
   6   7   0       13.90      117.36     48.62 o 
   7   7   0        0.52      -90.95     60.63 o 
   0   8   0     3926.12     3914.54     81.94 o 
   1   8   0     3787.06     3785.88     64.83 o 
   2   8   0     2305.25     2331.56     73.54 o 
   3   8   0     1413.67     1306.25     69.93 o 
   4   8   0     1279.46     1226.41     71.14 o 
   5   8   0      709.46      745.27     64.53 o 
   6   8   0      590.14      667.53     72.94 o 
   1   9   0     1060.09     1028.09     38.27 o 
   2   9   0     1058.78     1049.62     60.03 o 
   3   9   0      158.89      238.62     42.02 o 
   4   9   0        1.07      -20.41     41.12 o 
   5   9   0       54.66       76.24     45.92 o 
   6   9   0        9.32       96.35     43.22 o 
   0  10   0     3958.74     3719.75     93.05 o 
   1  10   0     3372.61     3286.22    102.50 o 
   2  10   0     1815.15     1932.06     78.94 o 
   3  10   0      508.13      491.64     54.93 o 
   4  10   0     1268.08     1364.78     76.24 o 
   5  10   0      917.83      947.27     79.24 o 
   6  10   0      257.73      210.40     63.93 o 
   1  11   0      404.16      467.62     33.98 o 
   2  11   0       12.57       61.23     38.12 o 
   3  11   0        0.29      -34.22     39.62 o 
   4  11   0       57.95       94.85     45.62 o 
   5  11   0        5.54      -24.01     46.82 o 
   6  11   0        6.35      -31.52     57.03 o 
   0  12   0     1535.40     1670.93     76.84 o 
   1  12   0     1351.53     1329.87     62.13 o 
   2  12   0     1403.45     1408.30     75.94 o 
   3  12   0      139.34      120.06     45.32 o 
   4  12   0      538.40      593.39     68.43 o 
   5  12   0      452.85      351.47     68.43 o 
   1  13   0       43.82       66.79     28.38 o 
   2  13   0      391.87      357.48     56.13 o 
   3  13   0       13.52       80.74     43.22 o 
   4  13   0       19.78      140.77     45.92 o 
   5  13   0       81.31      101.45     58.53 o 
   0  14   0     1498.50     1414.30     81.04 o 
   1  14   0      571.31      552.38     57.78 o 
   2  14   0     1246.78     1088.94     84.04 o 
   3  14   0      376.50      431.01     60.33 o 
   4  14   0      219.96      313.66     57.93 o 
   1  15   0       39.80       -7.85     31.91 o 
   2  15   0      404.13      382.09     63.93 o 
   3  15   0       48.52       72.94     45.02 o 
   0  16   0      769.12      847.02     76.24 o 
   1  16   0      621.44      597.82     63.18 o 
   2  16   0      358.70      401.00     60.03 o 
   3  16   0      521.33      630.61     68.73 o 
   1  17   0       42.36       38.03     36.71 o 
  -7   1   1      155.48      131.72     39.24 o 
  -6   1   1      939.29      951.71     50.93 o 
  -5   1   1     2234.24     2085.58     58.47 o 
  -4   1   1     2741.63     2880.81     55.81 o 
  -3   1   1      443.26      358.75     49.07 o 
  -2   1   1     1332.41     1393.64     29.29 o 
   0   1   1     3882.49     3927.50     28.98 o 
   1   1   1     3460.35     3532.60     34.10 o 
   2   1   1     5383.32     5338.18    174.84 o 
   3   1   1     3330.10     3273.00     49.85 o 
   4   1   1     7263.55     7269.31    141.22 o 
   5   1   1     1430.79     1391.28     50.08 o 
   6   1   1      520.79      620.39     39.90 o 
   7   1   1      293.67      297.39     42.83 o 
  -7   2   1        2.81      -48.32     53.73 o 
  -6   2   1       45.02       14.11     44.12 o 
  -5   2   1      137.23      125.46     43.22 o 
  -4   2   1      283.15      324.16     39.32 o 
  -3   2   1     2332.71     2416.20     62.13 o 
  -2   2   1      745.39      790.89     35.72 o 
  -1   2   1     2375.00     2500.16     28.96 o 
   1   2   1      241.83      218.50     48.32 o 
   2   2   1     3749.06     3800.49     64.83 o 
   3   2   1      243.67      210.40     30.92 o 
   4   2   1      297.56      237.72     40.52 o 
   5   2   1       11.07      -13.51     42.32 o 
   6   2   1        0.94      -36.92     42.62 o 
   7   2   1       52.01       96.95     51.33 o 
  -7   3   1      473.90      458.03     66.63 o 
  -6   3   1      663.97      681.64     64.23 o 
  -5   3   1      949.20      974.88     62.13 o 
  -4   3   1     4425.12     4150.46     98.75 o 
  -3   3   1     1015.28      869.23     43.82 o 
  -2   3   1     5942.74     5780.87     80.74 o 
  -1   3   1     7345.60     7166.53     60.78 o 
   0   3   1     5983.10     5879.64     42.34 o 
   1   3   1    30268.55    29195.63    788.64 o 
   2   3   1     1923.91     1785.59     48.92 o 
   3   3   1     2270.08     2193.79     64.53 o 
   4   3   1     1363.20     1365.98     63.03 o 
   5   3   1     1788.09     1960.87     79.54 o 
   6   3   1     1035.18     1109.65     74.44 o 
   7   3   1      342.24      379.69     61.53 o 
  -7   4   1       23.26       57.03     42.32 o 
  -6   4   1        6.65        6.00     42.02 o 
  -5   4   1       92.83       40.22     45.32 o 
  -4   4   1        3.85      -24.31     35.72 o 
  -3   4   1      295.58      269.83     34.22 o 
  -2   4   1     1782.26     1813.50     52.23 o 
  -1   4   1      407.69      494.90     25.21 o 
   0   4   1       43.61       44.28     15.24 o 
   2   4   1       44.65       43.22     24.61 o 
   3   4   1      717.34      684.04     45.32 o 
   4   4   1        9.05      -51.03     38.12 o 
   5   4   1      100.69      116.76     41.72 o 
   6   4   1       76.59        0.00     50.73 o 
   7   4   1        0.02      -46.52     52.53 o 
  -7   5   1      752.44      788.79     78.34 o 
  -6   5   1     1545.62     1442.82     87.04 o 
  -5   5   1      195.96      135.37     46.52 o 
  -4   5   1     1606.03     1715.35     69.63 o 
  -3   5   1     4455.86     4549.96     93.35 o 
  -2   5   1     8271.47     8407.18    108.35 o 
  -1   5   1    11125.89    11072.57    138.37 o 
   0   5   1       58.23      126.69     17.72 o 
   1   5   1     6414.08     6377.94     67.38 o 
   2   5   1     4383.08     4389.08     80.14 o 
   4   5   1     1157.35     1115.35     60.93 o 
   5   5   1      188.60      150.98     47.42 o 
   6   5   1      823.20      723.96     71.44 o 
   7   5   1      464.60      532.16     69.03 o 
  -7   6   1       62.83       97.55     51.63 o 
  -6   6   1      336.86      369.78     53.43 o 
  -5   6   1       14.57       18.01     38.42 o 
  -4   6   1       77.17       81.64     38.72 o 
  -3   6   1       51.59       18.91     35.72 o 
  -2   6   1      463.76      473.64     38.12 o 
  -1   6   1       58.06       13.97     17.61 o 
   0   6   1      611.00      615.25     24.29 o 
   1   6   1     1802.28     1835.99     37.11 o 
   2   6   1      471.53      501.55     38.72 o 
   3   6   1      227.77      297.15     39.92 o 
   4   6   1      305.10      276.44     45.62 o 
   5   6   1       17.89      103.55     42.32 o 
   6   6   1      196.56      217.31     57.03 o 
   7   6   1        4.86      105.65     45.92 o 
  -7   7   1       19.04        3.90     49.52 o 
  -6   7   1      349.89      300.15     63.93 o 
  -5   7   1      692.08      655.23     62.73 o 
  -4   7   1     1369.18     1255.22     72.64 o 
  -3   7   1     4843.03     4717.14    105.65 o 
  -2   7   1     5867.97     5633.50    103.85 o 
  -1   7   1     4084.85     4220.27     56.65 o 
   0   7   1     3911.85     3844.90    125.46 o 
   1   7   1     4767.31     4808.74     76.84 o 
   2   7   1     1093.14     1024.41     51.03 o 
   3   7   1     6094.24     6277.02    120.36 o 
   4   7   1      137.93      128.16     43.52 o 
   5   7   1     1688.09     1636.11     87.34 o 
   6   7   1      910.42     1013.00     74.14 o 
   7   7   1      158.16      195.10     63.03 o 
  -6   8   1       15.51       47.72     48.92 o 
  -5   8   1      421.97      382.69     54.63 o 
  -4   8   1       21.55       14.41     39.32 o 
  -3   8   1       43.97       72.94     38.42 o 
  -2   8   1       26.51       -1.80     31.22 o 
  -1   8   1      590.94      623.54     46.37 o 
   0   8   1        6.56       40.69     18.12 o 
   1   8   1      217.32      239.59     23.33 o 
   2   8   1      916.88     1038.52     55.83 o 
   3   8   1        7.71       57.03     36.92 o 
   4   8   1      399.70      351.47     58.23 o 
   5   8   1       78.27       17.11     47.72 o 
   6   8   1       28.21      -34.22     57.03 o 
  -6   9   1      370.88      414.51     66.33 o 
  -5   9   1      634.96      572.98     68.13 o 
  -4   9   1     1684.17     1426.31     84.04 o 
  -3   9   1     1712.86     1701.55     78.64 o 
  -2   9   1     1160.57     1086.84     59.43 o 
  -1   9   1     1798.43     1859.91     88.99 o 
   0   9   1     3555.67     3512.83     59.19 o 
   1   9   1     1670.56     1609.10     80.59 o 
   2   9   1     1222.19     1127.36     60.63 o 
   3   9   1     1955.32     1797.59     82.24 o 
   4   9   1     1467.78     1354.87     77.14 o 
   5   9   1      837.00      838.92     71.14 o 
   6   9   1      443.20      276.44     65.73 o 
  -6  10   1        0.19      -71.44     53.43 o 
  -5  10   1        6.70       74.44     41.72 o 
  -4  10   1      130.69       88.24     46.52 o 
  -3  10   1      671.99      702.95     60.63 o 
  -2  10   1      355.31      257.53     51.63 o 
  -1  10   1      363.42      354.95     32.57 o 
   0  10   1       99.34      102.77     25.68 o 
   1  10   1        2.81      -34.36     24.34 o 
   2  10   1        0.36       38.72     37.22 o 
   3  10   1      842.32      850.92     65.43 o 
   4  10   1       16.66       13.81     39.62 o 
   5  10   1       42.33        3.30     49.22 o 
   6  10   1       59.49       64.23     56.73 o 
  -6  11   1      373.54      447.22     66.93 o 
  -5  11   1      555.91      636.62     68.43 o 
  -4  11   1      723.13      852.12     65.73 o 
  -3  11   1     1399.07     1486.64     79.54 o 
  -2  11   1      793.94      741.37     62.13 o 
  -1  11   1      487.37      505.74     35.33 o 
   0  11   1     2730.49     2706.54     61.85 o 
   1  11   1     1760.75     1792.73     52.94 o 
   2  11   1     1661.10     1716.55     75.94 o 
   3  11   1     1148.67     1153.77     78.34 o 
   4  11   1      358.84      381.49     57.03 o 
   5  11   1      174.03      324.76     51.93 o 
   6  11   1      183.56      123.06     66.03 o 
  -5  12   1       83.77      -29.41     57.93 o 
  -4  12   1       16.95       48.02     45.32 o 
  -3  12   1       23.65       11.41     44.12 o 
  -2  12   1      234.93      234.42     49.82 o 
  -1  12   1       18.94      -34.15     40.52 o 
   0  12   1        5.54       -1.20     28.35 o 
   1  12   1       17.25       36.15     49.97 o 
   2  12   1       15.70        2.70     41.72 o 
   3  12   1      122.07      163.58     46.82 o 
   4  12   1       31.45        0.00     47.72 o 
   5  12   1        2.74       66.33     45.92 o 
  -5  13   1      178.67      109.25     66.63 o 
  -4  13   1      363.87      226.91     63.63 o 
  -3  13   1      232.83      273.44     52.53 o 
  -2  13   1      456.43      472.13     58.53 o 
  -1  13   1      987.27     1009.89     63.18 o 
   0  13   1     1246.54     1256.34     89.74 o 
   1  13   1      848.77      847.56     45.41 o 
   2  13   1      966.69      860.53     75.04 o 
   3  13   1      809.34      804.10     70.23 o 
   4  13   1     1000.51     1072.13     84.34 o 
   5  13   1      258.16      180.09     67.53 o 
  -4  14   1       14.67       29.41     47.42 o 
  -3  14   1       71.64       67.53     50.43 o 
  -2  14   1        0.15      -55.83     48.62 o 
  -1  14   1       95.20       90.65     31.09 o 
   0  14   1       53.51        7.70     31.18 o 
   1  14   1       54.75       48.01     30.06 o 
   2  14   1      587.10      619.81     66.03 o 
   3  14   1        8.76      -57.33     48.32 o 
   4  14   1        2.25       77.74     40.22 o 
  -3  15   1      341.95      357.78     71.14 o 
  -2  15   1      556.84      453.83     63.33 o 
  -1  15   1      605.41      705.32     60.03 o 
   0  15   1      811.16      846.11     57.63 o 
   1  15   1      238.90      291.81     36.88 o 
   2  15   1      256.06      373.39     54.63 o 
   3  15   1      624.29      585.29     72.64 o 
  -3  16   1       22.14       71.14     51.93 o 
  -2  16   1        2.61      -36.92     49.52 o 
  -1  16   1      161.82      215.03     34.59 o 
   0  16   1        2.98      -57.16     42.62 o 
   1  16   1        2.38      -15.76     34.70 o 
   2  16   1       27.93       73.84     46.22 o 
   3  16   1       13.06      -67.23     53.13 o 
  -1  17   1      801.92      733.94     80.44 o 
   0  17   1      130.42      124.29     35.82 o 
   1  17   1      540.10      538.55    123.36 o 
  -7   0   2      708.65      739.87     74.44 o 
  -6   0   2      987.27     1000.10     68.73 o 
  -5   0   2     3329.04     3310.04    100.55 o 
  -4   0   2     1171.55     1159.18     57.03 o 
  -3   0   2     3878.13     3898.34     76.24 o 
  -2   0   2      822.07      793.89     34.52 o 
  -1   0   2      695.24      696.07     17.50 o 
   1   0   2       26.70       26.97     18.01 o 
   2   0   2     1678.00     1594.99     44.72 o 
   3   0   2      818.12      819.41     42.02 o 
   4   0   2      303.49      237.72     42.02 o 
   5   0   2      692.20      760.88     58.83 o 
   6   0   2      860.85      755.18     67.83 o 
   7   0   2       23.51       62.43     48.62 o 
  -7   1   2       10.20       23.69     32.77 o 
  -6   1   2      104.27       96.27     34.97 o 
  -5   1   2       52.03       14.02     35.87 o 
  -4   1   2      196.33      229.47     25.98 o 
  -3   1   2      705.42      717.65     28.44 o 
  -2   1   2     1332.22     1320.08     39.92 o 
   0   1   2      444.95      398.09      9.04 o 
   1   1   2     4111.46     4109.60     49.14 o 
   2   1   2      969.88      989.24     26.95 o 
   3   1   2      296.22      285.95     23.66 o 
   4   1   2      233.63      281.54     39.02 o 
   5   1   2        0.01        2.64     26.39 o 
   6   1   2       95.13       62.82     42.47 o 
   7   1   2       88.52       69.74     35.68 o 
  -7   2   2      952.60      817.91     78.04 o 
  -6   2   2     1259.12     1206.60     80.44 o 
  -5   2   2     2389.01     2396.09     86.74 o 
  -4   2   2      537.13      457.73     44.72 o 
  -3   2   2     4171.29     4193.38     81.04 o 
  -2   2   2     1743.39     1758.27     47.72 o 
   0   2   2    23400.86    22392.78    328.96 o 
   1   2   2     3319.12     3473.36    116.01 o 
   2   2   2     6601.05     6702.93     84.94 o 
   3   2   2     2795.73     2758.37     68.43 o 
   4   2   2     3659.97     3755.77     93.05 o 
   5   2   2      980.50     1025.31     62.13 o 
   6   2   2      512.53      625.51     57.33 o 
   7   2   2      511.14      490.44     64.83 o 
  -7   3   2      101.56      105.35     53.13 o 
  -6   3   2       12.92        5.70     44.72 o 
  -5   3   2       79.64       90.95     40.82 o 
  -4   3   2      420.54      358.08     44.72 o 
  -3   3   2      213.11      241.92     32.72 o 
  -2   3   2     2655.00     2665.02     57.63 o 
  -1   3   2     2541.22     2515.97     34.35 o 
   0   3   2      249.41      281.54     16.76 o 
   1   3   2    24868.04    24296.63    617.86 o 
   2   3   2      237.48      228.41     26.71 o 
   3   3   2      124.54      129.96     31.52 o 
   4   3   2       62.78       77.44     36.02 o 
   5   3   2      105.23      164.18     42.92 o 
   6   3   2        1.47       11.71     40.22 o 
   7   3   2        0.11      -60.33     50.12 o 
  -7   4   2      335.88      340.37     63.63 o 
  -6   4   2      135.59      186.09     45.92 o 
  -5   4   2      801.86      736.57     63.03 o 
  -4   4   2     3646.19     3628.50     94.85 o 
  -3   4   2     6712.47     6657.01    107.15 o 
  -2   4   2    15271.55    14895.80    135.37 o 
   0   4   2     5003.15     5030.13    122.16 o 
   1   4   2     1626.91     1562.44     31.29 o 
   2   4   2     6829.72     6892.32     96.05 o 
   3   4   2     6540.70     6544.15    108.35 o 
   4   4   2     2041.63     1914.95     75.64 o 
   5   4   2      768.10      764.78     59.73 o 
   6   4   2      751.71      612.90     65.13 o 
   7   4   2      681.46      572.08     71.74 o 
  -7   5   2      144.67      161.48     56.43 o 
  -6   5   2        0.92       85.24     43.82 o 
  -5   5   2       28.34       37.52     41.72 o 
  -4   5   2       23.40      -56.13     40.52 o 
  -3   5   2      334.01      351.77     37.52 o 
  -2   5   2      135.47      163.28     31.52 o 
  -1   5   2      453.76      517.87     22.58 o 
   0   5   2      416.30      472.15     22.06 o 
   1   5   2       20.90       28.45     15.79 o 
   2   5   2       84.91      104.45     28.21 o 
   3   5   2       95.39      128.16     30.92 o 
   4   5   2      353.18      265.33     46.22 o 
   5   5   2      203.83      223.61     49.52 o 
   6   5   2       96.00       98.45     49.52 o 
   7   5   2       47.61       22.21     51.33 o 
  -7   6   2       56.90       60.33     49.52 o 
  -6   6   2      475.21      394.10     64.83 o 
  -5   6   2      320.15      201.40     49.22 o 
  -4   6   2     1846.58     1775.38     72.94 o 
  -3   6   2     2660.08     2607.10     78.94 o 
  -2   6   2      677.45      606.30     39.92 o 
  -1   6   2     3969.32     3832.26     71.74 o 
   0   6   2      560.27      475.52     23.12 o 
   1   6   2     8360.20     7987.65    220.31 o 
   2   6   2     4953.08     4917.04     92.75 o 
   3   6   2     2230.98     2251.12     75.34 o 
   4   6   2     1633.89     1741.17     75.34 o 
   5   6   2     1594.15     1557.77     83.44 o 
   6   6   2     1031.42      997.70     79.54 o 
   7   6   2      423.91      518.66     69.03 o 
  -7   7   2        0.04      -42.92     52.53 o 
  -6   7   2        8.48      -22.81     45.32 o 
  -5   7   2        7.42      -30.32     46.22 o 
  -4   7   2        7.24       15.91     40.52 o 
  -3   7   2       20.21       18.91     36.02 o 
  -2   7   2      804.75      805.90     48.92 o 
  -1   7   2      251.30      223.60     22.18 o 
   0   7   2       30.83       31.61     41.72 o 
   1   7   2      443.78      497.85     48.62 o 
   2   7   2     1221.02     1133.06     55.23 o 
   3   7   2      149.78      232.62     39.02 o 
   4   7   2        0.76       22.81     39.32 o 
   5   7   2        0.70       35.72     43.22 o 
   6   7   2       11.44      -26.41     49.82 o 
   7   7   2        3.25       63.03     48.92 o 
  -6   8   2      584.10      551.37     72.64 o 
  -5   8   2     1232.15     1165.48     81.34 o 
  -4   8   2      900.02      825.41     65.43 o 
  -3   8   2     2987.06     2996.09     90.04 o 
  -2   8   2     1824.90     1774.48     65.13 o 
  -1   8   2      758.60      748.69     31.18 o 
   0   8   2     2397.33     2419.46    123.21 o 
   1   8   2     1795.38     1836.90     44.11 o 
   2   8   2     5225.81     5126.85    106.85 o 
   3   8   2     1311.23     1280.74     67.83 o 
   4   8   2      928.90      874.33     65.13 o 
   5   8   2     1097.26      936.47     76.24 o 
   6   8   2      207.08      211.00     59.43 o 
  -6   9   2        2.45      -25.21     50.43 o 
  -5   9   2      577.41      444.82     62.43 o 
  -4   9   2      278.74      359.28     52.23 o 
  -3   9   2       24.07       11.11     39.32 o 
  -2   9   2        5.21       17.71     34.82 o 
  -1   9   2       33.06      -11.95     38.27 o 
   0   9   2       16.98      -14.10     22.30 o 
   1   9   2      171.85      224.58     37.37 o 
   2   9   2      143.21       77.14     39.62 o 
   3   9   2      313.65      289.04     48.62 o 
   4   9   2       75.62       21.01     45.02 o 
   5   9   2       30.10       27.91     48.92 o 
   6   9   2       31.36      119.76     46.52 o 
  -6  10   2      161.46      165.98     57.33 o 
  -5  10   2      562.52      390.79     63.93 o 
  -4  10   2      469.73      408.20     54.63 o 
  -3  10   2      521.46      540.57     55.83 o 
  -2  10   2      615.50      571.48     54.63 o 
  -1  10   2     3106.18     3137.99     64.20 o 
   0  10   2     2504.99     2513.82     57.62 o 
   1  10   2     1967.62     2047.84     53.00 o 
   2  10   2      858.90     1007.90     60.63 o 
   3  10   2       13.22        0.00     41.72 o 
   4  10   2     2010.19     1987.59     91.25 o 
   5  10   2      570.86      456.53     66.93 o 
   6  10   2      369.24      430.41     65.13 o 
  -6  11   2       15.00       51.63     52.53 o 
  -5  11   2        0.12       20.71     48.62 o 
  -4  11   2       73.56       60.03     47.42 o 
  -3  11   2       24.41      -42.62     43.52 o 
  -2  11   2       86.10       21.61     44.12 o 
  -1  11   2       18.01      -39.23     26.15 o 
   0  11   2       26.43       31.74     45.62 o 
   1  11   2      143.29      123.63     29.15 o 
   2  11   2        0.82       12.01     39.32 o 
   3  11   2       10.10       80.14     39.32 o 
   4  11   2        1.78       -6.00     44.12 o 
   5  11   2       21.61      -24.31     51.03 o 
  -5  12   2      759.95      773.78     85.54 o 
  -4  12   2      633.21      626.71     69.03 o 
  -3  12   2      854.79      917.56     66.93 o 
  -2  12   2     1482.86     1514.55     79.24 o 
  -1  12   2     3101.23     3062.40    102.05 o 
   0  12   2     1477.35     1506.70     52.74 o 
   1  12   2     1563.09     1568.61     53.48 o 
   2  12   2     1120.27     1173.58     71.44 o 
   3  12   2      217.68      159.68     49.22 o 
   4  12   2     1153.36     1039.72     84.94 o 
   5  12   2      201.91      233.82     56.43 o 
  -5  13   2       57.08      -15.61     55.53 o 
  -4  13   2        0.14      -52.23     44.72 o 
  -3  13   2       15.32      147.07     39.62 o 
  -2  13   2       25.61       31.52     40.52 o 
  -1  13   2       20.89      -19.46     30.77 o 
   0  13   2       25.49       43.82     41.27 o 
   1  13   2       27.31       25.28     36.62 o 
   2  13   2        0.08       69.03     39.32 o 
   3  13   2       57.40       84.94     44.12 o 
   4  13   2        8.59      -13.81     53.43 o 
   5  13   2        4.33      -51.33     53.73 o 
  -4  14   2      126.36      115.56     52.53 o 
  -3  14   2      610.59      431.01     66.63 o 
  -2  14   2     1557.56     1600.10     91.25 o 
  -1  14   2      434.36      447.32     55.68 o 
   0  14   2      666.55      783.32     44.36 o 
   1  14   2      281.39      345.39     37.81 o 
   2  14   2     1564.50     1763.98     93.05 o 
   3  14   2      639.91      675.64     71.74 o 
   4  14   2      252.98      228.11     63.63 o 
  -3  15   2      127.28      216.71     51.63 o 
  -2  15   2      239.97      164.48     60.93 o 
  -1  15   2        8.24       44.76     71.59 o 
   0  15   2       20.73      111.88     29.39 o 
   1  15   2       33.40       34.04     51.33 o 
   2  15   2      213.46      226.01     52.53 o 
   3  15   2       11.04      -18.31     51.33 o 
  -2  16   2      147.66      100.55     62.73 o 
  -1  16   2      241.12      331.49     41.68 o 
   0  16   2      226.84      202.75     81.94 o 
   1  16   2      585.19      646.00     69.63 o 
   2  16   2      294.84      338.57     57.03 o 
  -1  17   2       44.47      -25.26     50.27 o 
   0  17   2        1.56      -14.32     33.36 o 
   1  17   2       39.66        6.06     32.32 o 
  -7   1   3      130.46      201.49     38.42 o 
  -6   1   3      522.30      563.13     55.38 o 
  -5   1   3     1940.97     2026.35     58.60 o 
  -4   1   3     2585.86     2552.39     55.18 o 
  -3   1   3     4842.83     5003.26     61.97 o 
  -2   1   3     2613.99     2450.94     52.83 o 
  -1   1   3     7225.77     7569.28     48.08 o 
   0   1   3     8807.27     8639.92     68.41 o 
   1   1   3    10656.24    10873.23    119.54 o 
   2   1   3    13338.43    13750.48    143.02 o 
   3   1   3     4413.67     4343.22     59.11 o 
   4   1   3     5403.58     5339.99     75.97 o 
   5   1   3     1321.84     1338.74     48.81 o 
   6   1   3      163.74      158.85     72.34 o 
   7   1   3      214.54      148.16     40.69 o 
  -7   2   3       88.41       63.03     50.73 o 
  -6   2   3      240.05      244.02     51.63 o 
  -5   2   3       48.34      150.98     39.62 o 
  -4   2   3        1.22       23.71     35.72 o 
  -3   2   3       22.06       88.84     27.01 o 
  -2   2   3      815.85      779.79     36.92 o 
  -1   2   3     1388.20     1573.64     65.43 o 
   0   2   3     6724.52     6841.32    152.03 o 
   1   2   3    16332.86    16273.57    578.24 o 
   3   2   3       24.85       36.92     28.51 o 
   4   2   3     1149.50     1236.01     60.03 o 
   5   2   3      452.10      491.64     53.43 o 
   6   2   3       42.28       67.23     45.92 o 
   7   2   3        0.08       24.91     48.62 o 
  -7   3   3      389.07      358.68     64.53 o 
  -6   3   3      678.04      642.62     64.23 o 
  -5   3   3     1482.67     1425.11     73.24 o 
  -4   3   3     1696.87     1656.82     68.43 o 
  -3   3   3     1544.30     1584.49     56.73 o 
  -2   3   3     4696.34     4690.13     76.54 o 
  -1   3   3     5825.92     5708.57     56.73 o 
   0   3   3      155.51      243.10     32.72 o 
   1   3   3     6944.87     6666.89    171.09 o 
   2   3   3     2483.12     2441.11     58.83 o 
   3   3   3     3909.97     4129.45     85.84 o 
   4   3   3     1888.83     1873.23     71.14 o 
   5   3   3      737.79      819.71     61.23 o 
   6   3   3      506.86      526.46     63.63 o 
   7   3   3      413.07      422.31     69.33 o 
  -7   4   3       88.65       86.74     54.03 o 
  -6   4   3        9.21      -15.01     48.62 o 
  -5   4   3       25.88      -34.22     39.62 o 
  -4   4   3       88.29       70.54     36.92 o 
  -3   4   3      267.68      320.26     36.32 o 
  -2   4   3      278.31      313.06     31.52 o 
  -1   4   3     1451.52     1522.65     36.47 o 
   0   4   3       38.88       76.17     36.92 o 
   1   4   3     1356.48     1281.99     42.77 o 
   2   4   3     1854.42     1935.96     57.33 o 
   3   4   3      458.44      450.52     40.22 o 
   4   4   3      218.23      220.31     39.02 o 
   5   4   3     1050.43      976.39     69.93 o 
   6   4   3       24.19      -21.31     47.72 o 
   7   4   3       73.88       -3.60     54.63 o 
  -7   5   3      590.52      596.70     70.23 o 
  -6   5   3     1182.44     1257.02     77.44 o 
  -5   5   3      276.14      221.21     53.13 o 
  -4   5   3     2014.72     1925.16     77.44 o 
  -3   5   3      145.51       66.33     33.92 o 
  -2   5   3    15809.51    16060.68    153.08 o 
  -1   5   3     4906.59     4760.70     54.74 o 
   0   5   3     9657.34     9630.64    111.66 o 
   1   5   3     3736.52     3538.69     69.48 o 
   2   5   3     3161.04     3188.48     73.54 o 
   3   5   3     2772.56     2656.62     78.34 o 
   4   5   3      817.12      853.02     58.83 o 
   5   5   3     1420.47     1356.97     78.04 o 
   6   5   3      921.32      899.55     76.54 o 
   7   5   3      744.85      759.98     79.54 o 
  -7   6   3      192.11      220.91     57.93 o 
  -6   6   3      302.62      261.43     52.23 o 
  -5   6   3        0.03        8.10     38.12 o 
  -4   6   3      144.07      156.68     40.82 o 
  -3   6   3      100.61       62.73     37.82 o 
  -2   6   3       22.80        1.50     31.82 o 
  -1   6   3      451.57      466.35     24.58 o 
   0   6   3       10.57       23.09     21.46 o 
   1   6   3     1109.02     1176.35     32.77 o 
   2   6   3     1812.78     1935.66     63.33 o 
   3   6   3       61.39      105.35     33.32 o 
   4   6   3      521.07      478.14     52.83 o 
   5   6   3        1.23       56.43     40.22 o 
   6   6   3      115.89      142.57     51.03 o 
   7   6   3        4.68      120.06     49.52 o 
  -7   7   3      565.84      381.79     75.94 o 
  -6   7   3      337.13      325.06     58.83 o 
  -5   7   3      582.21      633.01     60.63 o 
  -4   7   3     1481.95     1544.57     74.14 o 
  -3   7   3     1824.82     1778.38     72.94 o 
  -2   7   3     4334.55     4127.95     92.75 o 
  -1   7   3     2416.75     2345.40     46.31 o 
   0   7   3     5869.02     6113.19     69.08 o 
   1   7   3     3898.98     3802.19    152.03 o 
   2   7   3      596.37      524.96     44.12 o 
   3   7   3     1484.05     1367.48     66.63 o 
   4   7   3       91.06      156.98     44.42 o 
   5   7   3     2492.02     2456.72    101.15 o 
   6   7   3      696.84      805.30     70.54 o 
  -6   8   3        5.53       83.14     44.72 o 
  -5   8   3        0.18        8.70     46.52 o 
  -4   8   3        0.10      -44.42     42.02 o 
  -3   8   3      121.48      145.57     37.22 o 
  -2   8   3        5.35        0.00     33.32 o 
  -1   8   3      499.03      483.06     28.73 o 
   0   8   3     1406.18     1452.19     70.54 o 
   1   8   3      144.61      161.55     24.55 o 
   2   8   3     1474.33     1504.95     66.33 o 
   3   8   3      109.22      100.25     41.42 o 
   4   8   3      439.65      441.82     54.93 o 
   5   8   3       50.01       -6.00     48.62 o 
   6   8   3       76.95      123.06     52.23 o 
  -6   9   3      355.16      431.61     61.53 o 
  -5   9   3      309.19      282.74     59.43 o 
  -4   9   3     2889.32     2846.31    106.55 o 
  -3   9   3     1457.45     1594.09     71.44 o 
  -2   9   3      682.49      731.16     52.53 o 
  -1   9   3      491.40      480.97     31.67 o 
   0   9   3     7815.33     7736.70    134.62 o 
   1   9   3     2985.18     2790.64     57.16 o 
   2   9   3     2819.91     2913.25     90.04 o 
   3   9   3      414.62      451.12     51.03 o 
   4   9   3      637.72      747.37     65.13 o 
   5   9   3      692.23      759.38     69.93 o 
   6   9   3      585.54      551.97     77.44 o 
  -6  10   3       44.46      -49.52     49.22 o 
  -5  10   3        1.63       49.52     45.32 o 
  -4  10   3       27.34      -14.11     47.72 o 
  -3  10   3       55.03       74.74     41.72 o 
  -2  10   3        1.30      -28.81     37.22 o 
  -1  10   3      252.27      277.41     30.16 o 
   0  10   3       39.08       26.57     23.93 o 
   1  10   3       53.77       14.74     26.13 o 
   2  10   3        1.40       64.83     35.42 o 
   3  10   3       92.07       70.23     41.72 o 
   4  10   3       32.02       25.81     47.12 o 
   5  10   3      107.12      153.38     54.63 o 
   6  10   3       18.71       54.03     52.23 o 
  -5  11   3      903.31      896.25     81.34 o 
  -4  11   3      581.91      520.76     63.93 o 
  -3  11   3      935.78      787.29     65.73 o 
  -2  11   3     1476.65     1469.23     78.34 o 
  -1  11   3      777.74      718.59     41.38 o 
   0  11   3      251.51      282.96     30.67 o 
   1  11   3     1551.54     1478.62     50.45 o 
   2  11   3     1023.33     1091.64     69.63 o 
   3  11   3     6305.98     5981.37    148.27 o 
   4  11   3      676.30      702.05     72.94 o 
   5  11   3      252.02      177.09     61.53 o 
  -5  12   3       36.93      148.87     49.82 o 
  -4  12   3      102.87      120.96     50.73 o 
  -3  12   3       48.93       64.53     42.32 o 
  -2  12   3       35.33        8.10     42.32 o 
  -1  12   3      300.52      371.20     44.42 o 
   0  12   3       26.49        2.36     45.32 o 
   1  12   3      173.55      206.04     32.37 o 
   2  12   3       49.46       42.92     39.62 o 
   3  12   3       24.72      -76.09     50.73 o 
   4  12   3       19.51       78.94     42.02 o 
   5  12   3        0.81      101.75     44.72 o 
  -5  13   3      108.86      154.58     51.93 o 
  -4  13   3      426.42      481.44     60.03 o 
  -3  13   3      632.98      533.36     64.53 o 
  -2  13   3      392.13      482.34     54.63 o 
  -1  13   3      769.65      714.82     45.92 o 
   0  13   3      740.29      816.37     45.98 o 
   1  13   3      300.12      321.02     35.23 o 
   2  13   3     1930.23     1981.28     94.55 o 
   3  13   3      481.17      524.66     64.23 o 
   4  13   3      996.90      900.45     81.04 o 
  -4  14   3        0.24      -48.92     52.83 o 
  -3  14   3       15.03       41.12     44.42 o 
  -2  14   3        6.20        3.30     47.42 o 
  -1  14   3        0.04      -16.82     28.70 o 
   0  14   3      101.25       81.23     31.30 o 
   1  14   3      211.28      178.10     50.58 o 
   2  14   3       69.10       15.91     52.83 o 
   3  14   3       64.16       55.23     52.83 o 
   4  14   3       32.32       26.41     56.43 o 
  -3  15   3      570.12      449.62     71.74 o 
  -2  15   3      520.89      513.26     71.44 o 
  -1  15   3     1185.37     1257.49     58.97 o 
   0  15   3      931.35      944.22     53.69 o 
   1  15   3      626.61      630.22     47.70 o 
   2  15   3      164.31      187.59     55.83 o 
   3  15   3      508.89      650.72     73.84 o 
  -2  16   3       10.18        7.50     48.02 o 
  -1  16   3       34.47      -32.55     38.00 o 
   0  16   3        0.35       36.43     31.61 o 
   1  16   3       32.80       31.84     35.26 o 
   2  16   3       92.43       71.44     48.92 o 
  -1  17   3      481.23      536.83     48.90 o 
   0  17   3      449.55      441.77     48.13 o 
  -7   0   4      672.25      745.57     74.14 o 
  -6   0   4      371.54      407.60     59.73 o 
  -5   0   4     3095.09     3152.47     97.55 o 
  -4   0   4     1441.43     1523.26     66.63 o 
  -3   0   4     8189.12     8143.05    114.66 o 
  -2   0   4      635.56      544.47     33.92 o 
  -1   0   4     5953.29     5874.40    179.64 o 
   0   0   4     4799.12     4937.78     50.12 o 
   1   0   4      261.87      236.24     19.36 o 
   2   0   4     1533.29     1579.98     48.02 o 
   3   0   4     3820.88     3704.14     80.44 o 
   4   0   4     4931.57     4811.39    105.05 o 
   5   0   4     1538.37     1473.13     73.54 o 
   6   0   4     1695.20     1711.15     85.84 o 
   7   0   4        4.13       18.01     44.72 o 
  -7   1   4       49.75       46.98     49.37 o 
  -6   1   4      206.37      259.52     35.44 o 
  -5   1   4      418.57      406.40     38.91 o 
  -4   1   4       38.60       43.21     36.02 o 
  -3   1   4      124.30      141.90     21.86 o 
  -1   1   4     8014.31     8255.08     83.87 o 
   0   1   4     1372.74     1445.92     25.17 o 
   1   1   4     2286.12     2447.13     43.63 o 
   2   1   4      108.34      132.02     20.56 o 
   3   1   4      126.59      119.27     22.78 o 
   4   1   4       63.84      124.66     25.31 o 
   5   1   4       19.51       37.27     29.49 o 
   6   1   4        5.82      -54.93     68.43 o 
   7   1   4        2.09       16.31     43.22 o 
  -7   2   4      172.91      117.36     56.13 o 
  -6   2   4     1045.06     1124.96     73.54 o 
  -5   2   4      270.41      360.18     49.52 o 
  -4   2   4     1724.63     1711.15     66.93 o 
  -3   2   4     6651.65     6697.23    106.55 o 
  -2   2   4     2613.97     2531.16     58.83 o 
  -1   2   4     9175.05     9129.29    168.68 o 
   0   2   4      956.84     1018.44     25.15 o 
   1   2   4     3243.80     3166.68    127.86 o 
   2   2   4     6342.92     6129.34     89.74 o 
   3   2   4     4278.42     4532.85     89.74 o 
   4   2   4     2349.29     2352.57     77.74 o 
   5   2   4      622.44      485.94     56.13 o 
   6   2   4      831.90      924.16     68.73 o 
   7   2   4      317.88      207.10     65.13 o 
  -7   3   4        6.74       36.02     50.43 o 
  -6   3   4      765.69      655.53     66.03 o 
  -5   3   4      111.84       92.75     45.32 o 
  -4   3   4      247.80      244.92     43.82 o 
  -3   3   4      607.74      644.72     44.12 o 
  -2   3   4     1023.04     1027.71     42.92 o 
  -1   3   4     6346.68     6624.63     59.20 o 
   0   3   4     2097.60     2201.71     93.50 o 
   1   3   4     1057.08      990.31     27.48 o 
   3   3   4       23.20       25.21     31.22 o 
   4   3   4      151.71      208.60     39.32 o 
   5   3   4      352.04      386.89     54.33 o 
   6   3   4       29.67       79.24     45.02 o 
   7   3   4        2.78      -79.24     52.83 o 
  -7   4   4     1092.11     1193.39     88.24 o 
  -6   4   4      547.99      618.91     60.03 o 
  -5   4   4      846.98      790.89     63.33 o 
  -4   4   4      609.71      722.46     51.33 o 
  -3   4   4      363.41      429.21     39.62 o 
  -2   4   4     3593.86     3505.14     73.84 o 
  -1   4   4     2807.80     2687.42     41.90 o 
   0   4   4     1728.13     1621.40     33.53 o 
   1   4   4     5061.44     5039.13    122.61 o 
   2   4   4     1300.56     1253.12     50.12 o 
   3   4   4     1396.17     1520.86     61.83 o 
   4   4   4      573.07      477.24     53.43 o 
   5   4   4      125.89       89.44     49.22 o 
   6   4   4     1108.80     1129.16     75.64 o 
   7   4   4      311.40      408.80     62.43 o 
  -7   5   4       24.44       11.41     56.43 o 
  -6   5   4       25.58        9.30     47.72 o 
  -5   5   4       11.40      -33.92     43.22 o 
  -4   5   4      190.99      199.60     42.62 o 
  -3   5   4       11.77       33.02     31.82 o 
  -2   5   4       88.89       25.51     29.41 o 
  -1   5   4       49.36       36.85     17.18 o 
   0   5   4       12.45       -6.19     21.76 o 
   1   5   4      837.01      928.98     28.61 o 
   3   5   4      156.79      152.48     38.12 o 
   4   5   4       35.66       39.02     36.62 o 
   5   5   4        0.14       26.41     39.32 o 
   6   5   4       63.03       83.44     49.22 o 
   7   5   4        1.25       -3.90     56.13 o 
  -7   6   4        3.49       77.14     46.82 o 
  -6   6   4      626.32      568.18     66.03 o 
  -5   6   4      942.79      972.48     65.43 o 
  -4   6   4     2595.55     2579.18     91.55 o 
  -3   6   4     3000.96     3034.51     86.74 o 
  -2   6   4     1762.02     1500.75     59.43 o 
  -1   6   4     3372.29     3231.10     52.07 o 
   0   6   4    10003.73     9939.61    114.96 o 
   1   6   4     4964.00     5033.47     63.01 o 
   2   6   4     8150.50     8220.48    124.26 o 
   3   6   4      812.54      913.95     57.63 o 
   4   6   4      722.88      627.01     58.23 o 
   5   6   4      693.51      699.95     64.53 o 
   6   6   4      197.48      225.41     52.83 o 
   7   6   4      454.91      335.27     74.14 o 
  -6   7   4        4.63      -50.73     49.22 o 
  -5   7   4      141.99      136.57     49.22 o 
  -4   7   4       27.15        9.60     41.72 o 
  -3   7   4      264.30      239.52     41.12 o 
  -2   7   4       21.11       42.92     31.82 o 
  -1   7   4      175.20      205.40     24.08 o 
   0   7   4       74.57       72.54     27.76 o 
   1   7   4      267.58      300.09     24.51 o 
   2   7   4        6.64        0.00     31.82 o 
   3   7   4       30.75       40.82     37.82 o 
   4   7   4      350.72      376.99     49.22 o 
   5   7   4       62.35       51.93     46.82 o 
   6   7   4      136.66       65.43     55.53 o 
  -6   8   4      420.40      351.77     68.73 o 
  -5   8   4      948.69      917.56     70.54 o 
  -4   8   4      845.29      869.23     61.83 o 
  -3   8   4      714.75      746.77     54.63 o 
  -2   8   4      908.13      898.65     57.03 o 
  -1   8   4     4980.71     4919.99    102.50 o 
   0   8   4     4036.98     3948.37     63.03 o 
   1   8   4     3047.78     2889.19    105.05 o 
   2   8   4      808.79      747.97     52.23 o 
   3   8   4     1439.45     1484.54     71.74 o 
   4   8   4     2081.40     2206.70     92.75 o 
   5   8   4     1271.93     1299.35     85.24 o 
   6   8   4      224.00      337.37     60.03 o 
  -6   9   4        0.06       33.02     51.33 o 
  -5   9   4       16.20       18.91     42.62 o 
  -4   9   4      103.72      173.19     45.32 o 
  -3   9   4       14.19      -54.33     42.02 o 
  -2   9   4       67.75       41.72     37.52 o 
  -1   9   4     1190.41     1225.68     42.02 o 
   0   9   4      206.64      197.07     28.12 o 
   1   9   4        5.47       25.03     25.96 o 
   2   9   4      669.28      757.58     56.13 o 
   3   9   4       39.43       -7.20     39.92 o 
   4   9   4       70.49      112.56     43.82 o 
   5   9   4       59.92       87.04     47.12 o 
   6   9   4       15.80       22.51     50.43 o 
  -6  10   4      292.47      332.57     65.73 o 
  -5  10   4      644.37      573.58     69.03 o 
  -4  10   4      743.15      829.01     68.73 o 
  -3  10   4     1941.42     1950.67     87.04 o 
  -2  10   4     1092.36     1155.57     67.53 o 
  -1  10   4     1904.99     1870.44     53.78 o 
   0  10   4     1451.83     1479.92     47.16 o 
   1  10   4     2172.93     2059.94     56.40 o 
   2  10   4     1733.67     1700.64     82.84 o 
   3  10   4       76.44       95.45     45.32 o 
   4  10   4     1550.22     1512.75     89.14 o 
   5  10   4      484.18      511.45     66.93 o 
   6  10   4      272.59      220.31     64.83 o 
  -5  11   4        0.05      -77.44     51.63 o 
  -4  11   4        7.40       18.61     41.72 o 
  -3  11   4       28.03        5.40     42.62 o 
  -2  11   4       27.84      -27.61     42.02 o 
  -1  11   4        8.92        1.21     26.94 o 
   0  11   4       63.70       41.46     55.08 o 
   1  11   4        2.16       36.89     33.32 o 
   2  11   4      100.31       40.52     42.02 o 
   3  11   4       34.42        0.00     46.82 o 
   4  11   4       34.65       18.91     47.42 o 
   5  11   4        1.35      -81.94     54.63 o 
  -5  12   4      220.52      253.33     62.13 o 
  -4  12   4       75.55      103.25     48.92 o 
  -3  12   4      967.02      852.42     74.44 o 
  -2  12   4      704.18      720.06     62.73 o 
  -1  12   4     1152.16     1156.25     79.54 o 
   0  12   4       12.08        7.31     28.17 o 
   1  12   4     1203.93     1168.21     48.91 o 
   2  12   4      728.22      737.47     62.73 o 
   3  12   4      227.41      223.61     51.03 o 
   4  12   4      592.74      601.50     69.33 o 
   5  12   4      145.14      203.20     60.03 o 
  -4  13   4        0.98      -24.91     47.72 o 
  -3  13   4      125.21       93.95     49.52 o 
  -2  13   4       28.38       32.72     46.82 o 
  -1  13   4        0.06      -16.69     28.33 o 
   0  13   4       53.92       48.62     34.82 o 
   1  13   4        1.83       17.84     27.20 o 
   2  13   4      255.96      272.84     55.53 o 
   3  13   4        6.61       19.51     44.72 o 
   4  13   4        6.97       10.81     53.43 o 
  -4  14   4      212.93      183.99     61.53 o 
  -3  14   4      318.07      419.61     60.03 o 
  -2  14   4      907.65      925.96     76.24 o 
  -1  14   4      555.50      647.09     44.02 o 
   0  14   4      132.42      154.79     33.10 o 
   1  14   4      158.44      231.95     33.42 o 
   2  14   4      564.56      560.68     68.13 o 
   3  14   4      847.30      871.93     77.44 o 
   4  14   4      616.01      651.92     76.84 o 
  -3  15   4        0.68      -33.92     51.93 o 
  -2  15   4        4.84       38.72     46.52 o 
  -1  15   4        1.35      -30.95     50.58 o 
   0  15   4       46.46       47.33     30.95 o 
   1  15   4        7.59       28.24     33.53 o 
   2  15   4       26.10       14.11     46.52 o 
   3  15   4        8.49      -38.12     53.13 o 
  -2  16   4      243.74      340.37     59.13 o 
  -1  16   4      317.60      329.44     42.98 o 
   0  16   4      535.71      584.85     72.64 o 
   1  16   4      359.33      315.18     49.07 o 
   2  16   4      471.99      413.91     70.84 o 
  -7   1   5      108.27      127.93     48.62 o 
  -6   1   5      787.98      847.89     48.09 o 
  -5   1   5     1820.20     1696.21     78.64 o 
  -4   1   5     1333.29     1413.85     46.47 o 
  -3   1   5     6096.70     6297.98     74.49 o 
  -2   1   5     2916.29     2958.01    128.31 o 
  -1   1   5     1875.34     1770.97     23.78 o 
   0   1   5     1198.14     1291.27     20.41 o 
   1   1   5     2713.66     2666.54     42.55 o 
   3   1   5     2128.30     2085.22     46.37 o 
   4   1   5     1263.27     1395.92     46.36 o 
   5   1   5      700.42      739.02     43.39 o 
   6   1   5       49.42      120.66     32.63 o 
   7   1   5      360.71      397.70    101.60 o 
  -7   2   5       13.16       25.51     51.03 o 
  -6   2   5       11.77      -45.02     43.82 o 
  -5   2   5      569.34      557.68     52.83 o 
  -4   2   5        6.16      -27.61     35.42 o 
  -3   2   5       56.74       75.64     29.41 o 
  -2   2   5     2602.26     2793.79     65.13 o 
  -1   2   5     5774.38     5835.06     57.30 o 
   0   2   5       18.31       28.68     24.31 o 
   1   2   5      198.76      201.25     18.57 o 
   2   2   5      210.38      223.61     32.12 o 
   3   2   5      215.83      187.89     36.02 o 
   4   2   5      187.26      162.68     42.62 o 
   5   2   5      136.54      186.99     48.02 o 
   6   2   5       49.22       64.83     43.82 o 
   7   2   5        0.24       78.34     46.22 o 
  -7   3   5      618.04      603.00     72.94 o 
  -6   3   5       38.87      103.85     43.52 o 
  -5   3   5     1604.09     1850.12     82.24 o 
  -4   3   5     2321.08     2421.90     81.34 o 
  -3   3   5     3031.55     3111.95     78.94 o 
  -2   3   5     9218.27     8763.75    113.46 o 
  -1   3   5     2871.21     2770.43     97.25 o 
   0   3   5     7028.16     7089.08    129.06 o 
   1   3   5     8678.26     8460.01    333.17 o 
   2   3   5     3131.06     3047.11     71.44 o 
   3   3   5     2785.98     2883.83     77.74 o 
   4   3   5     1591.46     1446.12     68.43 o 
   5   3   5     1694.45     1664.93     81.04 o 
   6   3   5      384.87      396.20     57.63 o 
   7   3   5      508.97      539.67     69.63 o 
  -7   4   5      124.42      168.38     51.33 o 
  -6   4   5      360.13      403.10     54.33 o 
  -5   4   5        2.06      -10.51     39.92 o 
  -4   4   5      117.37       97.25     43.52 o 
  -3   4   5       90.90       79.54     33.02 o 
  -2   4   5      143.44      172.89     29.71 o 
  -1   4   5      495.66      539.02     25.12 o 
   0   4   5      861.43      907.50     43.22 o 
   1   4   5      958.39     1086.28     30.64 o 
   2   4   5       12.34       -3.00     28.81 o 
   3   4   5      537.55      654.93     49.52 o 
   4   4   5       14.76       17.41     37.52 o 
   5   4   5      691.08      582.59     63.63 o 
   6   4   5      106.83      157.28     49.82 o 
   7   4   5        0.20      -19.21     55.83 o 
  -7   5   5      331.26      271.94     73.24 o 
  -6   5   5      595.74      675.04     66.93 o 
  -5   5   5      379.06      373.09     55.83 o 
  -4   5   5      434.46      452.93     52.53 o 
  -3   5   5      131.29      119.16     35.42 o 
  -2   5   5     6500.62     6676.52    108.35 o 
  -1   5   5     4067.10     4264.22     57.40 o 
   0   5   5     6416.43     6484.23    107.90 o 
   1   5   5       13.57       17.90     17.71 o 
   2   5   5     1088.95     1167.88     54.63 o 
   3   5   5      617.88      647.72     47.42 o 
   4   5   5     1802.60     1859.42     80.44 o 
   5   5   5      883.11      904.05     69.03 o 
   6   5   5      328.41      326.86     61.83 o 
   7   5   5      429.40      400.70     66.03 o 
  -7   6   5       15.09       31.52     56.43 o 
  -6   6   5        0.37      -19.81     47.42 o 
  -5   6   5      124.52       89.44     46.52 o 
  -4   6   5        1.25      -16.21     39.32 o 
  -3   6   5      126.27      242.82     37.82 o 
  -2   6   5       69.57       78.04     32.12 o 
  -1   6   5      189.46      187.97     21.31 o 
   0   6   5      780.59      827.49     44.12 o 
   1   6   5      797.58      847.48     35.12 o 
   2   6   5       33.62       13.51     34.82 o 
   3   6   5       14.12      -18.01     33.32 o 
   4   6   5       22.26        0.00     39.92 o 
   5   6   5       43.33       62.73     47.12 o 
   6   6   5        0.54        6.90     47.42 o 
  -6   7   5      490.70      606.90     66.03 o 
  -5   7   5      847.47      901.65     68.13 o 
  -4   7   5      679.48      662.43     60.03 o 
  -3   7   5       36.59       56.73     35.42 o 
  -2   7   5      878.95      927.46     57.03 o 
  -1   7   5     1647.33     1633.37     42.54 o 
   0   7   5     6347.00     6079.40     74.70 o 
   1   7   5     5008.54     4759.30     68.00 o 
   2   7   5     1441.27     1352.77     61.83 o 
   3   7   5     2113.52     2257.12     83.74 o 
   4   7   5      241.80      238.62     52.53 o 
   5   7   5     1302.41     1438.91     84.04 o 
   6   7   5      620.95      593.70     72.04 o 
  -6   8   5       54.21       75.34     45.32 o 
  -5   8   5        3.35      -64.53     45.62 o 
  -4   8   5      111.03        5.10     46.82 o 
  -3   8   5        4.85      -22.51     37.22 o 
  -2   8   5      182.39      136.57     42.02 o 
  -1   8   5      367.58      377.53     60.63 o 
   0   8   5       21.86        6.43     23.70 o 
   1   8   5      276.72      265.27     27.68 o 
   2   8   5      771.85      660.93     57.93 o 
   3   8   5      141.48      147.37     46.52 o 
   4   8   5      495.04      479.34     58.23 o 
   5   8   5       25.85       18.61     48.32 o 
   6   8   5        2.83      -14.71     53.43 o 
  -6   9   5      315.51      296.85     59.73 o 
  -5   9   5      262.86      334.07     59.13 o 
  -4   9   5     1465.75     1444.32     81.94 o 
  -3   9   5     1210.54     1197.90     71.14 o 
  -2   9   5      942.26      937.07     59.13 o 
  -1   9   5      284.61      281.55     29.59 o 
   0   9   5     3848.59     4070.46     69.29 o 
   1   9   5      892.03      987.37     48.77 o 
   2   9   5     1975.91     2023.61     79.84 o 
   3   9   5      780.84      786.69     60.93 o 
   4   9   5      236.60      260.83     54.33 o 
   5   9   5      685.45      663.03     75.94 o 
   6   9   5      296.97      330.46     63.33 o 
  -6  10   5        0.02      -19.81     51.33 o 
  -5  10   5        0.03       41.12     43.52 o 
  -4  10   5        0.72        6.00     44.12 o 
  -3  10   5        6.82      -34.22     44.72 o 
  -2  10   5      516.58      536.67     57.63 o 
  -1  10   5      104.51      166.52     27.27 o 
   0  10   5        7.13       33.83     25.46 o 
   1  10   5        0.01       23.96     23.87 o 
   2  10   5      226.74      206.80     45.32 o 
   3  10   5     1362.01     1399.60     79.84 o 
   4  10   5      208.57      193.30     55.83 o 
   5  10   5       17.29       -6.90     51.33 o 
  -5  11   5      392.59      432.51     66.03 o 
  -4  11   5     1316.95     1127.66     82.84 o 
  -3  11   5     1028.03     1106.05     72.94 o 
  -2  11   5      598.21      598.20     57.93 o 
  -1  11   5     1454.44     1492.77     82.69 o 
   0  11   5      160.33      200.50     31.78 o 
   1  11   5     1754.95     1828.58     58.04 o 
   2  11   5       40.03       86.44     42.92 o 
   3  11   5     1675.79     1642.42     88.24 o 
   4  11   5      721.49      700.25     69.93 o 
   5  11   5      159.87      196.30     57.93 o 
  -5  12   5        8.97       54.03     46.52 o 
  -4  12   5        0.03       27.31     42.92 o 
  -3  12   5        4.33       58.23     39.92 o 
  -2  12   5       10.04        5.70     42.92 o 
  -1  12   5       41.61       27.84     28.74 o 
   0  12   5       60.00       44.84     27.55 o 
   1  12   5       17.30       12.16     28.87 o 
   2  12   5       40.72       45.32     42.62 o 
   3  12   5      233.84      189.99     54.03 o 
   4  12   5        3.33       -6.90     44.42 o 
   5  12   5       16.14       70.54     52.53 o 
  -4  13   5      492.33      368.58     68.43 o 
  -3  13   5     1332.16     1399.00     88.54 o 
  -2  13   5     1400.98     1456.92     90.04 o 
  -1  13   5      835.55      847.07    112.71 o 
   0  13   5      815.93      874.79     46.16 o 
   1  13   5      233.37      314.93     81.94 o 
   2  13   5     1431.82     1520.86     88.84 o 
   3  13   5      856.62      822.41     74.44 o 
   4  13   5      261.00      202.90     63.93 o 
  -4  14   5        7.59        3.90     53.43 o 
  -3  14   5        2.29       78.64     42.62 o 
  -2  14   5       10.60       60.03     44.72 o 
  -1  14   5        9.08       32.98     28.92 o 
   0  14   5       46.89       21.65     32.57 o 
   1  14   5       65.64        2.73     52.08 o 
   2  14   5       15.86      -13.51     47.42 o 
   3  14   5        0.68      -14.41     48.02 o 
   4  14   5      161.11      201.10     60.03 o 
  -3  15   5      244.91      350.57     63.33 o 
  -2  15   5      243.52      277.64     56.43 o 
  -1  15   5      530.98      546.36     46.18 o 
   0  15   5      362.69      383.28     51.78 o 
   1  15   5      315.88      293.36     44.21 o 
   2  15   5      556.70      514.46     70.23 o 
   3  15   5      392.27      311.55     73.54 o 
  -2  16   5        1.56      -42.92     49.82 o 
  -1  16   5        1.82       47.24     43.97 o 
   0  16   5        2.88       24.36     33.17 o 
   1  16   5       15.03       -5.21     35.72 o 
   2  16   5       31.57      -90.04     60.03 o 
  -7   0   6      226.02      276.14     57.33 o 
  -6   0   6       16.97      140.77     40.22 o 
  -5   0   6      888.71      884.24     63.03 o 
  -4   0   6     3365.73     3509.94     96.35 o 
  -3   0   6     3366.47     3426.20     82.84 o 
  -2   0   6     3925.44     3847.61     77.74 o 
  -1   0   6     1365.92     1357.13     43.07 o 
   0   0   6      569.53      523.90     28.36 o 
   1   0   6    12272.31    12579.66    264.28 o 
   2   0   6     1078.00      937.97     47.42 o 
   3   0   6     1672.62     1507.35     62.73 o 
   4   0   6     1091.39     1117.46     65.13 o 
   5   0   6     1664.26     1837.81     81.64 o 
   6   0   6     3915.36     3763.57    130.87 o 
   7   0   6       10.20       68.43     45.62 o 
  -7   1   6       28.76        1.71     35.41 o 
  -6   1   6      304.37      319.39     46.07 o 
  -5   1   6       53.68       20.37     31.43 o 
  -4   1   6      147.60      184.22     28.47 o 
  -3   1   6       63.41       35.69     23.32 o 
  -2   1   6       27.47       34.39     19.35 o 
  -1   1   6       49.91       61.12     11.86 o 
   0   1   6       54.67       91.81     14.56 o 
   1   1   6      132.27      172.25     18.07 o 
   3   1   6       43.32       72.64     23.15 o 
   4   1   6       12.91      -17.83     27.58 o 
   5   1   6       83.53       95.00     49.67 o 
   6   1   6       20.59       26.54     33.34 o 
   7   1   6        3.56      -24.73     36.40 o 
  -7   2   6      143.19      130.26     56.73 o 
  -6   2   6      924.10      905.55     75.34 o 
  -5   2   6      450.16      567.58     56.13 o 
  -4   2   6      930.71      922.96     56.73 o 
  -3   2   6     4128.20     4246.51     91.55 o 
  -2   2   6     1464.09     1302.65     50.43 o 
  -1   2   6    10875.40    11023.33     83.72 o 
   0   2   6      728.61      673.30     26.21 o 
   1   2   6     1866.20     1821.23     93.50 o 
   2   2   6       57.92      -40.22     30.01 o 
   3   2   6     2899.42     3113.75     85.54 o 
   4   2   6      590.97      639.92     52.83 o 
   5   2   6     1531.54     1378.28     79.84 o 
   6   2   6      421.15      541.77     63.93 o 
   7   2   6      166.38      184.29     60.93 o 
  -7   3   6       33.99       41.42     51.93 o 
  -6   3   6      800.58      756.08     68.43 o 
  -5   3   6      367.01      369.48     52.83 o 
  -4   3   6       67.20      122.16     40.22 o 
  -3   3   6     2666.50     2747.26     78.34 o 
  -2   3   6      493.63      508.15     39.62 o 
  -1   3   6       44.44       44.91     16.98 o 
   0   3   6      554.32      600.45     45.47 o 
   1   3   6      759.90      846.24     29.17 o 
   2   3   6      320.23      296.85     36.02 o 
   3   3   6      395.93      419.91     43.82 o 
   4   3   6      141.42      114.96     45.32 o 
   5   3   6        6.55       88.84     39.32 o 
   6   3   6       12.52       22.81     46.52 o 
   7   3   6      215.89      299.25     62.13 o 
  -7   4   6      351.93      222.41     66.93 o 
  -6   4   6      766.97      875.84     69.33 o 
  -5   4   6     1421.91     1324.56     76.54 o 
  -4   4   6     2169.43     2195.59     85.84 o 
  -3   4   6       73.83       29.41     34.82 o 
  -2   4   6     2577.69     2707.65     72.94 o 
  -1   4   6     2084.29     2090.11     64.98 o 
   0   4   6     4180.70     4013.83    107.90 o 
   1   4   6     6543.69     6288.02    143.32 o 
   2   4   6     7195.92     7092.82    117.06 o 
   3   4   6     4568.70     4555.66    105.35 o 
   4   4   6     2404.37     2291.04     91.85 o 
   5   4   6       55.48       24.91     44.72 o 
   6   4   6      650.75      784.29     73.84 o 
   7   4   6      103.06      122.46     61.23 o 
  -7   5   6       62.79      -11.71     58.83 o 
  -6   5   6       11.86      -56.13     44.42 o 
  -5   5   6       25.54       80.74     39.62 o 
  -4   5   6      734.51      765.98     59.43 o 
  -3   5   6      199.17      177.09     40.22 o 
  -2   5   6      848.83      713.75     48.32 o 
  -1   5   6       73.77       71.14     29.56 o 
   0   5   6       33.06       54.21     18.66 o 
   1   5   6      125.27      179.15     23.41 o 
   2   5   6       79.14       74.74     33.02 o 
   3   5   6      525.62      532.16     51.63 o 
   4   5   6      381.04      380.29     52.83 o 
   5   5   6      207.85      248.22     49.22 o 
   6   5   6       50.29      170.48     45.32 o 
  -6   6   6      868.26      724.26     79.84 o 
  -5   6   6     1299.24     1204.20     81.04 o 
  -4   6   6      882.52      838.32     66.03 o 
  -3   6   6     1640.49     1737.56     74.44 o 
  -2   6   6     1131.33     1045.72     55.23 o 
  -1   6   6     2275.09     2341.78     49.03 o 
   0   6   6     3702.82     3702.24     58.68 o 
   1   6   6     2030.82     1904.35     46.24 o 
   2   6   6     2371.16     2373.28     77.14 o 
   3   6   6     1109.62     1058.93     65.13 o 
   4   6   6      292.70      289.04     54.63 o 
   5   6   6      515.72      577.19     60.93 o 
   6   6   6      106.49      182.79     49.22 o 
  -6   7   6        1.22        7.20     54.33 o 
  -5   7   6       63.59       33.32     49.52 o 
  -4   7   6        6.09      -12.91     40.82 o 
  -3   7   6       14.73      -19.81     39.62 o 
  -2   7   6       88.43       59.73     37.82 o 
  -1   7   6     1465.76     1480.69     43.88 o 
   0   7   6       25.62        4.24     22.96 o 
   1   7   6        6.55       -7.20     22.69 o 
   2   7   6       63.74       94.85     37.52 o 
   3   7   6       62.81      126.66     37.82 o 
   4   7   6       17.75      -10.51     44.12 o 
   5   7   6       15.75      -30.92     46.82 o 
   6   7   6       14.42      -14.71     53.13 o 
  -6   8   6      405.99      361.38     66.63 o 
  -5   8   6      799.38      745.57     71.74 o 
  -4   8   6      688.34      757.88     63.33 o 
  -3   8   6     1512.27     1486.94     75.04 o 
  -2   8   6      525.25      558.58     49.82 o 
  -1   8   6     1460.02     1421.02     46.90 o 
   0   8   6     2698.58     2595.32     57.30 o 
   1   8   6      473.08      455.26     96.35 o 
   2   8   6     1045.91      902.55     63.63 o 
   3   8   6        4.28      -45.92     41.42 o 
   4   8   6     1137.74     1179.29     76.54 o 
   5   8   6      537.80      563.08     69.03 o 
   6   8   6      115.71      151.58     57.63 o 
  -6   9   6       42.93       84.64     51.33 o 
  -5   9   6        2.29       70.23     49.52 o 
  -4   9   6      132.13      222.41     51.03 o 
  -3   9   6      404.37      402.50     57.33 o 
  -2   9   6       21.80      -54.63     39.62 o 
  -1   9   6        8.34      -17.66     27.17 o 
   0   9   6      262.59      315.00     29.25 o 
   1   9   6       59.75       47.28     27.21 o 
   2   9   6        5.01       -9.30     40.82 o 
   3   9   6      199.94      223.01     43.22 o 
   4   9   6      382.70      350.27     56.73 o 
   5   9   6        2.80        0.00     47.42 o 
   6   9   6        8.25       67.23     45.32 o 
  -5  10   6      247.28      306.75     58.83 o 
  -4  10   6      375.24      378.19     59.43 o 
  -3  10   6      822.14      792.09     68.43 o 
  -2  10   6     1302.25     1269.93     75.34 o 
  -1  10   6     1493.93     1546.85     51.99 o 
   0  10   6      879.33      790.57    136.87 o 
   1  10   6     1688.99     1665.43     55.83 o 
   2  10   6      604.84      583.79     53.73 o 
   3  10   6      651.77      626.71     67.23 o 
   4  10   6      901.38      857.53     72.34 o 
   5  10   6      586.30      548.67     72.94 o 
  -5  11   6        0.02       37.22     44.42 o 
  -4  11   6        4.40      -49.22     45.02 o 
  -3  11   6      149.78      262.63     51.63 o 
  -2  11   6      100.52       64.53     46.22 o 
  -1  11   6       30.32       15.37     29.69 o 
   0  11   6        8.07      -16.06     28.55 o 
   1  11   6       41.20      -15.14     30.56 o 
   2  11   6      142.25      117.36     45.02 o 
   3  11   6       10.81        0.00     43.22 o 
   4  11   6        6.75       -6.60     48.62 o 
   5  11   6        9.34      -78.34     52.23 o 
  -5  12   6      206.00      237.12     60.33 o 
  -4  12   6      255.12      108.65     64.23 o 
  -3  12   6      560.45      649.82     66.93 o 
  -2  12   6      996.78      905.55     76.24 o 
  -1  12   6      943.12      913.24     47.54 o 
   0  12   6       66.14       55.47     30.67 o 
   1  12   6     1434.78     1380.21     63.78 o 
   2  12   6      448.51      453.53     61.23 o 
   3  12   6     1063.99     1088.34     81.04 o 
   4  12   6      499.81      579.29     73.54 o 
  -4  13   6        5.26      -45.02     48.62 o 
  -3  13   6      213.52      132.97     58.23 o 
  -2  13   6       14.73       18.91     41.72 o 
  -1  13   6       35.61       65.39     30.62 o 
   0  13   6      226.73      293.86     35.97 o 
   1  13   6        6.24       11.46     75.04 o 
   2  13   6       30.85      130.56     49.22 o 
   3  13   6        1.06       13.81     42.92 o 
   4  13   6      277.41      273.14     58.83 o 
  -3  14   6      308.28      308.55     61.83 o 
  -2  14   6      650.47      593.09     73.54 o 
  -1  14   6      585.73      663.56     48.07 o 
   0  14   6      348.42      316.64     41.07 o 
   1  14   6      512.62      539.18     74.89 o 
   2  14   6      409.21      465.53     60.63 o 
   3  14   6      216.02      245.52     63.63 o 
  -3  15   6       54.50       90.95     57.03 o 
  -2  15   6       33.04        7.50     55.53 o 
  -1  15   6        4.94       -6.99     33.42 o 
   0  15   6       24.99       40.09     50.12 o 
   1  15   6        0.06      -47.93     34.07 o 
   2  15   6        1.50       70.84     42.92 o 
  -1  16   6      205.32      240.60     48.62 o 
   0  16   6      232.82      217.37     42.55 o 
   1  16   6      516.52      468.92     51.48 o 
  -7   1   7      115.18      118.65     55.08 o 
  -6   1   7      468.28      508.06     44.12 o 
  -5   1   7     2319.13     2335.62     65.58 o 
  -4   1   7     1955.15     1865.43     68.43 o 
  -3   1   7     3162.83     3270.94     80.44 o 
  -2   1   7      849.30      796.81     37.52 o 
  -1   1   7      736.76      593.05     19.47 o 
   0   1   7     6238.61     6309.69     47.16 o 
   1   1   7     4953.91     5061.74     78.54 o 
   2   1   7     1787.02     1859.28     44.15 o 
   3   1   7      354.95      334.21     38.12 o 
   4   1   7      501.70      499.57     35.61 o 
   5   1   7     1484.97     1378.71     56.21 o 
   6   1   7       80.41      143.32     39.77 o 
   7   1   7      402.19      450.02     84.64 o 
  -7   2   7        3.36       26.71     46.22 o 
  -6   2   7       19.96        0.00     48.62 o 
  -5   2   7       14.97       -2.70     42.62 o 
  -4   2   7       25.59       51.03     34.22 o 
  -3   2   7      698.05      763.28     50.43 o 
  -2   2   7        7.98        1.50     28.21 o 
  -1   2   7      129.16      125.83     38.12 o 
   0   2   7       26.41       41.27     18.68 o 
   1   2   7      134.50      142.71     21.00 o 
   2   2   7      497.56      579.29     42.62 o 
   3   2   7      134.46      193.90     38.72 o 
   4   2   7        0.29       -2.40     38.12 o 
   5   2   7      220.34      171.99     52.23 o 
   6   2   7      377.51      323.56     66.03 o 
   7   2   7       39.87       15.91     55.53 o 
  -7   3   7      402.10      399.50     64.53 o 
  -6   3   7      214.99      257.83     50.73 o 
  -5   3   7      113.80      150.67     47.42 o 
  -4   3   7      131.15      147.67     42.62 o 
  -3   3   7      990.36      933.46     57.03 o 
  -2   3   7     4199.45     4417.90     91.85 o 
  -1   3   7     1749.51     1920.74     41.78 o 
   0   3   7      164.73      170.55     20.29 o 
   1   3   7     2753.84     2822.81     90.04 o 
   2   3   7     2031.45     2061.42     66.93 o 
   3   3   7      843.34      778.89     55.23 o 
   4   3   7      810.14      787.89     61.23 o 
   5   3   7      170.32      172.29     49.82 o 
   6   3   7      556.06      595.80     66.93 o 
  -7   4   7        2.28       63.03     54.33 o 
  -6   4   7      125.98       83.44     51.63 o 
  -5   4   7        1.99      126.36     39.32 o 
  -4   4   7      484.11      506.35     53.13 o 
  -3   4   7      334.14      334.67     45.92 o 
  -2   4   7     1182.98     1269.33     57.63 o 
  -1   4   7      858.90      942.84     37.97 o 
   0   4   7       33.44       59.87     18.87 o 
   1   4   7        6.68      -29.22     20.11 o 
   2   4   7      226.75      262.93     37.82 o 
   3   4   7       19.54       57.03     37.52 o 
   4   4   7      530.12      548.67     57.63 o 
   5   4   7        2.51      -31.82     44.42 o 
   6   4   7       67.24       55.23     51.33 o 
  -6   5   7      117.95      167.48     54.93 o 
  -5   5   7     1804.16     1738.16     92.45 o 
  -4   5   7       49.70       87.64     37.22 o 
  -3   5   7     1354.15     1381.89     66.63 o 
  -2   5   7     3804.43     3766.57     92.45 o 
  -1   5   7     2369.62     2300.01     87.94 o 
   0   5   7     4981.91     5047.78     85.69 o 
   1   5   7        3.06      -15.92     21.90 o 
   2   5   7     2663.38     2885.63     82.84 o 
   3   5   7     1677.21     1589.29     74.44 o 
   4   5   7     1980.22     2049.72     88.84 o 
   5   5   7      550.09      635.12     65.13 o 
   6   5   7      127.92      177.09     56.43 o 
  -6   6   7       68.10       21.31     55.83 o 
  -5   6   7       26.03       72.34     46.52 o 
  -4   6   7       59.38       45.92     43.82 o 
  -3   6   7      287.16      316.96     44.12 o 
  -2   6   7       16.25       42.02     33.92 o 
  -1   6   7        0.83       -6.01     21.86 o 
   0   6   7       35.98       35.12     27.46 o 
   1   6   7      217.40      184.05     25.66 o 
   2   6   7      549.60      520.16     48.92 o 
   3   6   7        9.90       24.91     39.02 o 
   4   6   7        3.51       49.82     39.02 o 
   5   6   7      141.29      163.88     47.72 o 
   6   6   7       40.98       47.42     50.73 o 
  -6   7   7      187.14      189.99     57.03 o 
  -5   7   7      197.36      282.74     49.82 o 
  -4   7   7     1032.04     1073.93     71.44 o 
  -3   7   7      753.24      757.88     58.83 o 
  -2   7   7      919.64      830.21     58.53 o 
  -1   7   7     2335.17     2153.13     52.95 o 
   0   7   7     2014.58     1929.43     50.08 o 
   1   7   7      773.79      764.33     69.33 o 
   2   7   7     2139.61     2175.78     82.24 o 
   3   7   7     1199.94     1298.75     70.54 o 
   4   7   7     1871.21     1672.43     91.55 o 
   5   7   7      310.19      215.51     56.43 o 
   6   7   7      108.17      154.58     60.33 o 
  -6   8   7        0.03      -53.13     55.53 o 
  -5   8   7        0.75       23.11     46.22 o 
  -4   8   7      120.48      113.46     44.12 o 
  -3   8   7      175.89      217.01     45.92 o 
  -2   8   7        0.90       75.34     34.22 o 
  -1   8   7       81.73       73.82     29.71 o 
   0   8   7      158.37      200.30     27.27 o 
   1   8   7       46.47       48.90     24.67 o 
   2   8   7       88.18       75.04     40.82 o 
   3   8   7       71.96       45.92     45.32 o 
   4   8   7        0.27       43.52     41.12 o 
   5   8   7        0.22      -20.11     47.42 o 
   6   8   7       36.50       47.12     58.23 o 
  -6   9   7      169.89      182.19     57.93 o 
  -5   9   7      565.46      621.91     62.73 o 
  -4   9   7      791.27      717.96     73.24 o 
  -3   9   7     1284.96     1249.52     74.44 o 
  -2   9   7      169.28      197.50     45.92 o 
  -1   9   7      507.34      519.29     36.81 o 
   0   9   7     2047.88     2068.95     65.88 o 
   1   9   7      918.59      906.16     43.60 o 
   2   9   7     1496.95     1419.41     78.94 o 
   3   9   7      526.94      590.99     60.03 o 
   4   9   7      301.80      331.66     55.83 o 
   5   9   7      467.71      472.43     65.73 o 
  -5  10   7        1.12        0.00     46.22 o 
  -4  10   7       21.06       51.03     44.12 o 
  -3  10   7       76.34       71.44     45.32 o 
  -2  10   7     1264.90     1239.32     77.74 o 
  -1  10   7      162.59      141.81     58.68 o 
   0  10   7      284.20      324.31     35.89 o 
   1  10   7       18.94       17.39     26.95 o 
   2  10   7        4.03       52.83     37.82 o 
   3  10   7      266.65      212.51     51.03 o 
   4  10   7       87.38      104.15     50.73 o 
   5  10   7        3.06      -15.01     51.33 o 
  -5  11   7       73.89       84.64     48.62 o 
  -4  11   7      697.71      852.42     76.24 o 
  -3  11   7      181.82      220.91     55.83 o 
  -2  11   7     1144.98     1198.80     74.74 o 
  -1  11   7      974.03      980.98     47.42 o 
   0  11   7      756.07      803.71     63.03 o 
   1  11   7     1435.01     1412.66     55.81 o 
   2  11   7      343.47      362.58     50.43 o 
   3  11   7      501.31      480.24     59.13 o 
   4  11   7      136.30      186.69     51.63 o 
   5  11   7      183.39      259.93     58.53 o 
  -4  12   7       52.37       61.53     49.22 o 
  -3  12   7        5.88      -72.49     48.32 o 
  -2  12   7       14.28       51.63     40.82 o 
  -1  12   7        1.76       21.71     27.59 o 
   0  12   7        0.02      -37.55     28.50 o 
   1  12   7       76.24       38.99     32.35 o 
   2  12   7        6.20      -33.62     42.62 o 
   3  12   7        1.19      -46.82     52.23 o 
   4  12   7      131.53      125.16     52.23 o 
  -4  13   7      121.62       92.45     57.33 o 
  -3  13   7      473.95      345.77     64.23 o 
  -2  13   7      223.51      269.23     58.23 o 
  -1  13   7      424.71      387.67     55.68 o 
   0  13   7      242.99      246.16     37.99 o 
   1  13   7      226.66      234.34     35.68 o 
   2  13   7      260.48      198.70     58.53 o 
   3  13   7      336.16      301.05     65.13 o 
   4  13   7       13.25       -7.80     54.93 o 
  -3  14   7      110.17      113.46     54.03 o 
  -2  14   7       47.62       81.34     51.93 o 
  -1  14   7       40.10      -38.15     42.47 o 
   0  14   7        8.91       36.27     41.87 o 
   1  14   7       12.90       31.02     30.68 o 
   2  14   7        1.55      -35.72     48.02 o 
   3  14   7       16.84      -76.84     52.23 o 
  -2  15   7      240.02      347.57     60.03 o 
  -1  15   7      414.16      484.68     44.91 o 
   0  15   7      321.65      404.22     45.51 o 
   1  15   7      117.49      197.91     36.76 o 
   2  15   7      401.23      392.29     76.54 o 
  -7   0   8      119.27      207.70     53.43 o 
  -6   0   8      900.76      946.07     71.74 o 
  -5   0   8      370.11      291.74     54.63 o 
  -4   0   8     2190.71     2188.09     85.84 o 
  -3   0   8     1327.99     1357.87     63.93 o 
  -2   0   8     3451.78     3664.52     86.74 o 
  -1   0   8    11111.06    11459.15    206.50 o 
   0   0   8     4594.73     4557.24     92.45 o 
   1   0   8     3251.08     3077.51    161.48 o 
   2   0   8     1963.81     1990.89     68.43 o 
   3   0   8       70.59       40.52     40.52 o 
   4   0   8      356.31      401.00     49.22 o 
   5   0   8      273.39      213.41     51.63 o 
   6   0   8      810.96      723.06     72.04 o 
  -7   1   8       64.15       76.49     38.95 o 
  -6   1   8        0.01       28.54     33.43 o 
  -5   1   8        0.34      -34.82     32.26 o 
  -4   1   8      152.39      168.85     55.83 o 
  -3   1   8       79.88       82.88     34.52 o 
  -2   1   8      195.77      248.41     34.37 o 
  -1   1   8       64.66       57.44     14.05 o 
   0   1   8      302.61      297.17     16.63 o 
   1   1   8      636.72      725.59     21.54 o 
   2   1   8      214.05      204.81     26.53 o 
   3   1   8      326.26      420.13     40.67 o 
   4   1   8        0.24      -43.86     49.67 o 
   5   1   8       26.08       56.12     31.72 o 
   6   1   8      222.81      239.43     39.77 o 
  -7   2   8      157.90      102.95     59.13 o 
  -6   2   8      147.59      170.48     54.03 o 
  -5   2   8      433.69      364.38     59.73 o 
  -4   2   8     1716.71     1717.45     79.24 o 
  -3   2   8     1219.81     1402.90     67.53 o 
  -2   2   8      619.62      612.00     45.32 o 
  -1   2   8     2143.75     2257.05     46.78 o 
   0   2   8     2523.53     2539.58     48.58 o 
   1   2   8     5854.76     5899.69     84.19 o 
   2   2   8      372.20      329.56     39.32 o 
   3   2   8     3092.24     3164.17     95.75 o 
   4   2   8      119.21      112.56     45.02 o 
   5   2   8     1677.43     1669.13     90.34 o 
   6   2   8      402.45      452.62     65.43 o 
  -6   3   8        0.43       51.03     48.02 o 
  -5   3   8      478.77      552.27     58.83 o 
  -4   3   8      504.90      572.08     54.63 o 
  -3   3   8       75.96       78.04     36.92 o 
  -2   3   8       69.89       83.14     32.72 o 
  -1   3   8        9.94        9.43     25.21 o 
   0   3   8      749.01      764.43     32.52 o 
   1   3   8        0.81        4.67     20.21 o 
   2   3   8      640.89      667.83     48.92 o 
   3   3   8       23.21       -8.40     37.22 o 
   4   3   8        1.96       17.41     41.72 o 
   5   3   8       19.09      -12.01     42.62 o 
   6   3   8       26.60       98.75     42.92 o 
  -6   4   8      493.15      654.63     66.03 o 
  -5   4   8      373.92      509.65     60.03 o 
  -4   4   8     1891.25     1843.22     83.14 o 
  -3   4   8      546.53      426.81     48.32 o 
  -2   4   8     2655.47     2496.34     78.04 o 
  -1   4   8     1404.33     1394.01     66.93 o 
   0   4   8      692.01      708.83     32.05 o 
   1   4   8      797.41      857.63     35.30 o 
   2   4   8      880.76      913.05     57.93 o 
   3   4   8     1048.76     1042.12     64.53 o 
   4   4   8     1614.99     1612.40     77.74 o 
   5   4   8       79.74      103.25     45.02 o 
   6   4   8      435.51      586.49     64.83 o 
  -6   5   8        2.11      -39.02     50.12 o 
  -5   5   8       32.22      112.26     44.12 o 
  -4   5   8      118.74      162.38     45.62 o 
  -3   5   8       89.12       62.43     39.32 o 
  -2   5   8      122.62      132.67     38.42 o 
  -1   5   8     1068.15     1050.68     57.48 o 
   0   5   8      239.05      244.90     26.41 o 
   1   5   8       70.13       82.60     24.29 o 
   2   5   8        1.64       34.22     35.12 o 
   3   5   8       89.37       45.92     42.62 o 
   4   5   8       11.53      -24.01     46.22 o 
   5   5   8      104.88      103.25     45.62 o 
   6   5   8        0.01      -55.23     56.13 o 
  -6   6   8      388.63      373.09     63.33 o 
  -5   6   8     1112.15     1198.80     77.14 o 
  -4   6   8       75.47       13.51     48.02 o 
  -3   6   8      868.38      845.22     63.93 o 
  -2   6   8      226.98      225.71     44.72 o 
  -1   6   8      408.51      360.75     66.33 o 
   0   6   8      283.87      233.39     28.11 o 
   1   6   8      415.75      337.23     30.43 o 
   2   6   8     2134.75     2199.79     83.44 o 
   3   6   8     1784.77     1822.81     79.84 o 
   4   6   8      247.11      310.35     51.93 o 
   5   6   8      116.70      152.18     57.03 o 
   6   6   8       79.92       64.53     51.63 o 
  -6   7   8        0.43      -74.29     49.52 o 
  -5   7   8       38.38       22.81     46.82 o 
  -4   7   8       28.09      101.45     41.42 o 
  -3   7   8      513.82      501.85     56.73 o 
  -2   7   8      106.76      156.98     39.62 o 
  -1   7   8      159.41      148.72     29.15 o 
   0   7   8      332.87      315.14     30.85 o 
   1   7   8       15.18      -25.48     26.56 o 
   2   7   8       39.66      106.55     39.62 o 
   3   7   8       48.92      111.96     45.62 o 
   4   7   8       13.97       37.82     46.22 o 
   5   7   8        3.25        6.60     48.32 o 
   6   7   8        0.01       19.51     49.82 o 
  -6   8   8      440.00      525.86     66.03 o 
  -5   8   8      389.74      448.12     66.33 o 
  -4   8   8      551.19      564.58     63.33 o 
  -3   8   8      273.18      284.84     53.13 o 
  -2   8   8     1510.73     1439.52     76.24 o 
  -1   8   8     1439.51     1489.14     51.37 o 
   0   8   8     2554.61     2616.40     61.97 o 
   1   8   8     1116.82     1160.00     77.89 o 
   2   8   8     1322.32     1332.06     77.14 o 
   3   8   8      963.93      883.04     69.93 o 
   4   8   8      675.57      750.07     69.63 o 
   5   8   8      477.03      491.34     70.54 o 
  -5   9   8       12.14      -32.42     50.12 o 
  -4   9   8       27.17       97.25     40.82 o 
  -3   9   8        0.31      -42.02     42.02 o 
  -2   9   8       72.76       56.13     43.52 o 
  -1   9   8       18.99       31.95     27.48 o 
   0   9   8      122.18      149.32     30.14 o 
   1   9   8      198.30      285.17     31.02 o 
   2   9   8      220.33      247.02     48.92 o 
   3   9   8       15.21       31.52     42.02 o 
   4   9   8        0.66       -9.60     42.62 o 
   5   9   8        1.62      -14.71     48.92 o 
  -5  10   8      185.59      180.99     55.53 o 
  -4  10   8      341.51      375.79     59.13 o 
  -3  10   8      731.28      584.69     67.83 o 
  -2  10   8     1098.79     1050.82     73.54 o 
  -1  10   8      154.92      141.33     32.61 o 
   0  10   8      524.59      464.08     39.37 o 
   1  10   8      689.24      674.17     43.70 o 
   2  10   8      157.10      248.52     46.22 o 
   3  10   8      250.45      321.16     56.73 o 
   4  10   8      243.36      329.86     55.83 o 
   5  10   8      439.68      458.03     68.43 o 
  -5  11   8       10.72       19.81     49.52 o 
  -4  11   8        2.94      -70.54     48.02 o 
  -3  11   8       13.32       44.72     41.72 o 
  -2  11   8        0.20      -26.41     44.12 o 
  -1  11   8       65.44       88.71     31.83 o 
   0  11   8       16.39       16.69     49.22 o 
   1  11   8       15.35       -1.33     28.32 o 
   2  11   8      257.39      251.83     52.53 o 
   3  11   8        5.13       16.21     44.42 o 
   4  11   8       12.81       64.83     45.92 o 
  -4  12   8      354.99      367.38     58.23 o 
  -3  12   8      499.69      469.73     63.93 o 
  -2  12   8     1326.91     1375.88     89.44 o 
  -1  12   8      392.61      446.61     55.83 o 
   0  12   8      425.97      490.36     42.06 o 
   1  12   8     1045.72     1087.89     92.90 o 
   2  12   8       76.39       93.05     47.72 o 
   3  12   8      475.70      460.13     64.53 o 
   4  12   8      215.42      225.41     54.33 o 
  -3  13   8      171.46      179.49     55.23 o 
  -2  13   8       42.87      164.18     48.02 o 
  -1  13   8      134.27       89.14     37.35 o 
   0  13   8      145.38      162.66     34.22 o 
   1  13   8        0.31      -52.97     35.31 o 
   2  13   8        0.50       82.84     41.42 o 
   3  13   8        2.03      -37.22     44.12 o 
  -3  14   8       16.74       43.22     47.72 o 
  -2  14   8      314.73      279.44     62.13 o 
  -1  14   8      563.35      501.29     45.63 o 
   0  14   8      533.68      531.23     82.69 o 
   1  14   8      555.19      635.25     49.97 o 
   2  14   8      172.40      211.30     57.63 o 
  -1  15   8      125.23      194.58     72.94 o 
   0  15   8        4.23       -8.72     31.57 o 
   1  15   8       24.28       22.75     34.06 o 
  -6   1   9      273.97      362.35     39.99 o 
  -5   1   9      477.04      447.99     46.22 o 
  -4   1   9      283.13      247.24     36.29 o 
  -3   1   9      333.48      326.87     39.77 o 
  -2   1   9      252.86      252.15     28.87 o 
  -1   1   9      102.07       83.13     16.36 o 
   0   1   9     4094.82     4059.25     45.47 o 
   1   1   9     2954.74     2914.07     76.51 o 
   2   1   9     1144.75     1121.88     42.02 o 
   3   1   9       43.66       44.33     27.48 o 
   4   1   9      372.24      387.81     94.85 o 
   5   1   9     1055.78     1091.10    114.81 o 
   6   1   9      374.02      387.28     45.52 o 
  -6   2   9       24.80       17.41     50.43 o 
  -5   2   9      206.36      134.17     52.83 o 
  -4   2   9      457.91      476.94     55.23 o 
  -3   2   9       78.72       78.34     41.12 o 
  -2   2   9      387.44      348.17     43.52 o 
  -1   2   9      618.74      583.73     59.28 o 
   0   2   9      156.56      146.10     26.39 o 
   1   2   9       70.93       50.19     24.02 o 
   2   2   9       34.41       43.22     38.42 o 
   3   2   9        0.10       94.25     35.12 o 
   4   2   9       86.73       81.04     43.52 o 
   5   2   9        5.86       33.92     47.72 o 
   6   2   9      161.55      174.99     54.93 o 
  -6   3   9      298.19      347.27     53.73 o 
  -5   3   9     1121.24     1139.97     79.84 o 
  -4   3   9      226.92      234.42     50.12 o 
  -3   3   9     1322.24     1328.46     70.84 o 
  -2   3   9     1834.96     1830.91     73.24 o 
  -1   3   9     1983.03     1952.28     59.73 o 
   0   3   9     1741.83     1723.02     46.15 o 
   1   3   9     1093.78     1074.74     61.98 o 
   2   3   9     1100.98     1036.41     62.13 o 
   3   3   9     1202.65     1313.15     69.33 o 
   4   3   9      747.77      779.49     67.23 o 
   5   3   9       77.72       25.21     51.63 o 
   6   3   9       28.93       51.63     48.92 o 
  -6   4   9        2.91      -54.03     49.52 o 
  -5   4   9       16.49       65.13     47.12 o 
  -4   4   9      671.65      690.64     60.63 o 
  -3   4   9        0.26      -11.41     39.92 o 
  -2   4   9        3.16       16.21     34.22 o 
  -1   4   9      856.44      860.82     38.39 o 
   0   4   9       93.92      114.61     25.12 o 
   1   4   9      195.26      232.61     25.88 o 
   2   4   9      526.75      518.96     51.33 o 
   3   4   9       62.12       71.14     43.52 o 
   4   4   9        1.30        2.70     44.12 o 
   5   4   9       36.29        9.60     46.82 o 
   6   4   9       24.96       97.85     54.93 o 
  -6   5   9       50.55       51.63     51.63 o 
  -5   5   9      572.10      529.46     63.93 o 
  -4   5   9      230.34      224.51     51.03 o 
  -3   5   9     1243.12     1215.90     69.93 o 
  -2   5   9     1540.44     1538.26     72.04 o 
  -1   5   9     1639.24     1597.65     76.54 o 
   0   5   9      589.89      610.69     40.37 o 
   1   5   9      366.54      358.12     31.19 o 
   2   5   9     1182.64     1261.53     69.63 o 
   3   5   9     1655.60     1624.41     80.14 o 
   4   5   9     1875.49     1780.48     92.15 o 
   5   5   9       21.16       -3.30     48.92 o 
   6   5   9      261.98      250.32     63.03 o 
  -6   6   9       12.10       41.72     51.63 o 
  -5   6   9        4.59        6.60     44.42 o 
  -4   6   9      639.26      657.93     60.63 o 
  -3   6   9       12.55       25.21     43.22 o 
  -2   6   9       13.85        0.00     37.52 o 
  -1   6   9      123.10      159.31     43.37 o 
   0   6   9      338.14      361.63     31.94 o 
   1   6   9      138.64      116.68     60.93 o 
   2   6   9      159.75      256.03     44.72 o 
   3   6   9        2.84      -49.22     44.72 o 
   4   6   9      404.21      370.38     60.33 o 
   5   6   9        0.03      -76.99     51.33 o 
   6   6   9        0.02        0.00     55.53 o 
  -6   7   9      265.57      239.82     66.63 o 
  -5   7   9      102.01      160.88     54.93 o 
  -4   7   9      803.70      842.52     65.13 o 
  -3   7   9     2971.53     2893.14    102.95 o 
  -2   7   9      643.06      675.04     60.33 o 
  -1   7   9     2907.84     2950.82     67.27 o 
   0   7   9        1.57       28.51     24.43 o 
   1   7   9      391.50      370.28     35.97 o 
   2   7   9      857.80      925.36     63.63 o 
   3   7   9      235.31      285.14     49.52 o 
   4   7   9      613.74      619.51     63.03 o 
   5   7   9      264.59      239.82     59.43 o 
  -5   8   9      185.05      235.62     54.63 o 
  -4   8   9       32.92      146.77     41.72 o 
  -3   8   9      412.01      397.10     59.13 o 
  -2   8   9      216.37      131.47     43.52 o 
  -1   8   9       15.29       10.33     29.58 o 
   0   8   9       42.27       34.78     35.27 o 
   1   8   9       33.53       64.46     47.27 o 
   2   8   9      120.14      147.97     46.82 o 
   3   8   9        6.52       37.22     39.92 o 
   4   8   9       27.31      109.25     45.02 o 
   5   8   9        7.94       11.11     52.83 o 
  -5   9   9      154.08      108.35     58.53 o 
  -4   9   9      216.17      316.06     52.23 o 
  -3   9   9      861.58      705.95     72.04 o 
  -2   9   9      428.78      401.60     52.23 o 
  -1   9   9      432.75      377.07     77.89 o 
   0   9   9      992.81      941.56     45.63 o 
   1   9   9      422.76      379.75     36.03 o 
   2   9   9     1439.35     1485.44     82.84 o 
   3   9   9      138.87      185.19     52.53 o 
   4   9   9      254.78      205.90     55.53 o 
   5   9   9      130.90       61.83     59.43 o 
  -5  10   9       10.15      -15.61     52.83 o 
  -4  10   9       79.36        3.60     47.42 o 
  -3  10   9       69.44       88.24     48.02 o 
  -2  10   9      319.64      362.58     55.53 o 
  -1  10   9      514.97      507.89     40.03 o 
   0  10   9       44.93       84.92     31.09 o 
   1  10   9      129.06      169.10     55.08 o 
   2  10   9       19.08       -6.00     43.22 o 
   3  10   9        5.99       25.81     46.22 o 
   4  10   9       69.17       32.12     52.83 o 
  -4  11   9      561.51      673.23     73.54 o 
  -3  11   9        1.06      -40.22     46.52 o 
  -2  11   9        4.13      -68.43     45.62 o 
  -1  11   9      965.94      928.56     51.36 o 
   0  11   9      701.26      755.18     46.76 o 
   1  11   9     1390.95     1423.94     59.57 o 
   2  11   9      119.17      151.58     47.72 o 
   3  11   9      174.96      215.81     55.83 o 
   4  11   9      127.92      210.70     60.63 o 
  -4  12   9        0.13        0.00     51.33 o 
  -3  12   9      240.95      139.57     59.73 o 
  -2  12   9        0.93       13.21     45.92 o 
  -1  12   9       65.04       15.78     33.52 o 
   0  12   9        5.77       36.53     30.23 o 
   1  12   9       95.65       92.60     48.77 o 
   2  12   9       42.87       47.12     48.92 o 
   3  12   9        0.01       29.11     45.92 o 
  -3  13   9      123.72      202.00     53.43 o 
  -2  13   9      332.61      332.27     61.53 o 
  -1  13   9      164.52      233.35     65.13 o 
   0  13   9      659.68      659.50    125.76 o 
   1  13   9      111.46       70.10     38.16 o 
   2  13   9      566.00      400.40     73.24 o 
   3  13   9      350.90      404.00     63.33 o 
  -2  14   9      146.97       91.85     56.13 o 
  -1  14   9        1.11       10.95     32.15 o 
   0  14   9        1.26       11.00     31.62 o 
   1  14   9       12.60       56.86     31.61 o 
   2  14   9       30.34       46.22     51.03 o 
  -6   0  10      438.52      431.31     66.33 o 
  -5   0  10      374.78      397.40     60.63 o 
  -4   0  10     3195.78     3112.25    104.75 o 
  -3   0  10     1389.56     1438.61     71.74 o 
  -2   0  10      344.28      298.65     43.52 o 
  -1   0  10      498.70      442.72     36.62 o 
   0   0  10     1718.16     1642.99     47.12 o 
   1   0  10      799.50      814.45     37.56 o 
   2   0  10     1908.70     1834.51     79.54 o 
   3   0  10      213.97      234.72     46.82 o 
   4   0  10      272.31      391.69     49.22 o 
   5   0  10      604.49      666.03     71.44 o 
   6   0  10        1.62       11.41     52.83 o 
  -6   1  10       91.28      124.24     38.06 o 
  -5   1  10       27.36       24.63     32.80 o 
  -4   1  10       14.59       22.50     30.64 o 
  -3   1  10       77.82       47.05     47.72 o 
  -2   1  10      223.99      212.56     29.92 o 
  -1   1  10      103.93      118.41     17.50 o 
   0   1  10        4.95       20.60     16.85 o 
   1   1  10       22.92       16.41     17.12 o 
   2   1  10       17.99        4.59     26.20 o 
   3   1  10       39.38      -17.87     37.22 o 
   4   1  10       98.90       98.70     59.88 o 
   5   1  10       24.00       22.58     33.50 o 
   6   1  10       12.96      -33.12     77.89 o 
  -6   2  10      121.19      150.07     54.33 o 
  -5   2  10      108.03      167.18     49.22 o 
  -4   2  10      777.34      699.95     62.13 o 
  -3   2  10      128.76      101.45     44.12 o 
  -2   2  10     1251.11     1255.82     65.43 o 
  -1   2  10      646.18      617.79     57.78 o 
   0   2  10     2058.84     1993.82     58.38 o 
   1   2  10      497.48      503.17     34.38 o 
   2   2  10      461.96      531.56     51.33 o 
   3   2  10      625.02      740.77     54.63 o 
   4   2  10      172.63       95.45     55.23 o 
   5   2  10      512.53      441.82     68.13 o 
   6   2  10      129.89       49.82     60.93 o 
  -6   3  10        8.98      -33.32     52.53 o 
  -5   3  10       56.47       70.54     45.62 o 
  -4   3  10       72.81       30.32     45.62 o 
  -3   3  10       74.07      111.06     37.82 o 
  -2   3  10       74.87       42.92     40.22 o 
  -1   3  10      100.57       82.31     33.62 o 
   0   3  10     1435.76     1529.93     88.69 o 
   1   3  10      188.37      207.38     33.32 o 
   2   3  10        5.52      -28.81     40.22 o 
   3   3  10      281.53      189.09     51.33 o 
   4   3  10       28.24       94.25     43.52 o 
   5   3  10        0.02       93.05     42.92 o 
   6   3  10       37.70      -38.72     55.53 o 
  -6   4  10      187.35       94.55     58.53 o 
  -5   4  10      423.26      405.50     62.43 o 
  -4   4  10      307.24      369.78     51.63 o 
  -3   4  10      492.24      485.04     54.63 o 
  -2   4  10     1136.52     1120.46     65.43 o 
  -1   4  10     2463.60     2454.70     87.94 o 
   0   4  10      492.54      501.92     33.89 o 
   1   4  10      764.09      830.03     38.62 o 
   2   4  10      664.51      572.38     55.83 o 
   3   4  10      824.69      862.33     65.43 o 
   4   4  10      338.59      313.06     55.83 o 
   5   4  10      173.36      172.89     56.13 o 
   6   4  10      340.17      311.85     64.83 o 
  -6   5  10        5.30       57.93     46.82 o 
  -5   5  10       26.41        6.60     47.42 o 
  -4   5  10        5.81       37.82     44.72 o 
  -3   5  10      260.14      211.61     53.43 o 
  -2   5  10        3.35      -18.61     36.92 o 
  -1   5  10      326.72      268.52     31.60 o 
   0   5  10        2.41       19.06     30.77 o 
   1   5  10       36.62       45.62     26.32 o 
   2   5  10       93.46      169.28     42.32 o 
   3   5  10        3.54        0.00     42.62 o 
   4   5  10        0.60      -30.01     46.22 o 
   5   5  10        0.84       10.51     47.72 o 
  -6   6  10       92.86        7.80     66.03 o 
  -5   6  10      169.40      152.48     55.23 o 
  -4   6  10      117.99      199.30     50.12 o 
  -3   6  10      205.85      258.43     48.32 o 
  -2   6  10     1567.15     1557.77     78.04 o 
  -1   6  10      664.82      669.60     40.05 o 
   0   6  10      923.46      940.75     43.40 o 
   1   6  10      879.03      879.91    103.40 o 
   2   6  10      793.62      838.92     64.23 o 
   3   6  10     1645.90     1591.69     90.65 o 
   4   6  10      215.61      330.76     54.33 o 
   5   6  10      274.72      232.92     61.83 o 
  -5   7  10        0.10      -32.42     47.72 o 
  -4   7  10      130.68       47.12     49.82 o 
  -3   7  10      362.72      327.46     60.33 o 
  -2   7  10       13.37      -12.91     43.52 o 
  -1   7  10      192.44      173.47     84.49 o 
   0   7  10       39.16       26.46     28.21 o 
   1   7  10       83.45       81.14     27.89 o 
   2   7  10      236.18      160.28     48.32 o 
   3   7  10        8.91       -3.00     41.42 o 
   4   7  10      121.49      172.29     51.33 o 
   5   7  10       12.55      -18.61     43.82 o 
  -5   8  10      217.17      310.35     54.03 o 
  -4   8  10      392.15      339.47     60.93 o 
  -3   8  10      541.56      538.17     61.53 o 
  -2   8  10        3.28       45.92     42.92 o 
  -1   8  10      167.40      172.97     31.76 o 
   0   8  10      233.84      248.75     32.15 o 
   1   8  10      941.03      856.20     49.97 o 
   2   8  10      404.09      366.78     58.83 o 
   3   8  10       85.97      149.47     47.42 o 
   4   8  10      249.93      227.51     55.83 o 
   5   8  10      260.96      250.32     66.63 o 
  -5   9  10       16.68        0.00     48.62 o 
  -4   9  10        3.70       65.73     48.02 o 
  -3   9  10      494.31      370.68     60.03 o 
  -2   9  10       22.99       60.63     43.22 o 
  -1   9  10       10.49      -10.95     28.92 o 
   0   9  10       53.10        2.61     30.56 o 
   1   9  10       28.98       52.40     33.62 o 
   2   9  10      307.16      271.33     51.63 o 
   3   9  10       17.96       -9.60     46.22 o 
   4   9  10        0.18       42.62     45.32 o 
  -4  10  10      193.29      178.59     57.93 o 
  -3  10  10      335.87      332.57     57.33 o 
  -2  10  10     1715.73     1615.70     93.05 o 
  -1  10  10       60.37       55.43     31.78 o 
   0  10  10      792.60      788.45     48.77 o 
   1  10  10      395.14      432.51     41.17 o 
   2  10  10      352.70      394.70     55.83 o 
   3  10  10      488.17      391.09     64.53 o 
   4  10  10      168.44      160.58     57.93 o 
  -4  11  10       30.59      -53.73     52.23 o 
  -3  11  10      104.57      102.35     51.63 o 
  -2  11  10       41.80       39.32     50.12 o 
  -1  11  10       13.54       54.23     43.97 o 
   0  11  10        6.13       -5.32     30.63 o 
   1  11  10        0.24       28.36     30.35 o 
   2  11  10      112.33      163.58     50.43 o 
   3  11  10        0.17        7.20     47.72 o 
   4  11  10       10.01      114.06     45.92 o 
  -3  12  10       94.21      120.06     52.23 o 
  -2  12  10     1059.43      984.19     84.34 o 
  -1  12  10      145.51      105.42     34.24 o 
   0  12  10      401.20      347.83     43.45 o 
   1  12  10      201.80      213.55     39.77 o 
   2  12  10       31.20      109.85     46.82 o 
   3  12  10      348.92      290.54     65.43 o 
  -2  13  10        0.49        7.50     51.33 o 
  -1  13  10      124.44      128.92     46.37 o 
   0  13  10        8.99       40.94     31.69 o 
   1  13  10       48.13       39.25     36.17 o 
   2  13  10        1.04      -64.23     51.03 o 
  -1  14  10      168.84      283.69     40.85 o 
   0  14  10      385.37      449.95     49.67 o 
   1  14  10      200.84      248.51     40.33 o 
  -6   1  11      194.92      251.85     42.35 o 
  -5   1  11      287.79      426.63     80.59 o 
  -4   1  11      193.72      209.07     37.34 o 
  -3   1  11      140.19      147.72     33.00 o 
  -2   1  11      566.15      528.15     64.68 o 
  -1   1  11      707.69      698.91     34.01 o 
   0   1  11     3001.15     2904.32     45.47 o 
   1   1  11     1611.03     1603.71     41.68 o 
   2   1  11      774.49      850.58    152.18 o 
   3   1  11      245.74      267.31     45.77 o 
   4   1  11      386.68      497.83     44.46 o 
   5   1  11      170.54      161.97     39.47 o 
  -6   2  11       11.09       19.21     53.13 o 
  -5   2  11       97.53       43.52     49.22 o 
  -4   2  11       91.76      127.56     43.22 o 
  -3   2  11        1.17        0.00     37.22 o 
  -2   2  11      115.81      112.56     44.42 o 
  -1   2  11       13.25       57.97     25.89 o 
   0   2  11      217.80      179.87     29.82 o 
   1   2  11        1.35      -12.05     25.79 o 
   2   2  11       24.27       71.14     43.22 o 
   3   2  11       68.54       50.12     42.92 o 
   4   2  11      274.91      322.06     57.93 o 
   5   2  11        1.15       55.53     44.72 o 
  -6   3  11      255.77      241.32     59.13 o 
  -5   3  11      171.76      196.60     52.83 o 
  -4   3  11      208.97      250.62     50.73 o 
  -3   3  11      571.66      570.58     57.93 o 
  -2   3  11      878.87      808.90     63.03 o 
  -1   3  11      492.93      485.40     36.77 o 
   0   3  11       51.50       75.40     26.21 o 
   1   3  11     1190.38     1169.51     61.53 o 
   2   3  11      322.66      347.27     52.23 o 
   3   3  11     1537.49     1504.05     81.64 o 
   4   3  11      529.85      471.23     64.23 o 
   5   3  11      140.25      190.29     54.63 o 
  -6   4  11       60.64      114.96     53.13 o 
  -5   4  11       19.60       65.73     48.02 o 
  -4   4  11       11.16       87.34     39.02 o 
  -3   4  11      250.00      271.33     46.82 o 
  -2   4  11      113.22      181.59     41.72 o 
  -1   4  11      606.20      618.33     39.20 o 
   0   4  11      171.63      173.77     32.00 o 
   1   4  11       19.39       23.75     25.46 o 
   2   4  11        2.72       39.92     39.02 o 
   3   4  11       29.32       36.02     41.72 o 
   4   4  11        9.17      -37.52     47.72 o 
   5   4  11        0.31        3.60     52.83 o 
  -5   5  11      366.05      301.65     65.13 o 
  -4   5  11      420.03      378.79     58.23 o 
  -3   5  11     1027.15      986.59     75.34 o 
  -2   5  11      685.08      674.13     62.73 o 
  -1   5  11      426.89      400.75     36.63 o 
   0   5  11      208.03      242.78     31.84 o 
   1   5  11      185.72      191.55     31.38 o 
   2   5  11      129.29       90.65     45.32 o 
   3   5  11      212.18      306.75     48.92 o 
   4   5  11      435.15      388.99     60.63 o 
   5   5  11       35.75       33.02     50.43 o 
  -5   6  11       27.56      -29.11     48.62 o 
  -4   6  11        5.30       86.74     40.52 o 
  -3   6  11        4.78       17.41     44.12 o 
  -2   6  11       18.86       70.84     42.32 o 
  -1   6  11        8.58      -17.40     28.47 o 
   0   6  11        9.81        3.73     37.67 o 
   1   6  11       32.85       16.54     28.25 o 
   2   6  11        3.67       24.31     41.72 o 
   3   6  11        0.32       29.71     42.92 o 
   4   6  11        0.72      -19.81     48.02 o 
   5   6  11        5.68       11.41     47.72 o 
  -5   7  11       49.99       87.04     51.33 o 
  -4   7  11      276.99      323.86     57.33 o 
  -3   7  11     1149.13     1014.20     73.24 o 
  -2   7  11        6.67      -11.11     41.72 o 
  -1   7  11     2442.63     2324.90    157.43 o 
   0   7  11       14.96      -21.44     30.29 o 
   1   7  11      514.70      558.24     39.67 o 
   2   7  11      366.98      385.09     50.73 o 
   3   7  11      151.58      192.40     48.32 o 
   4   7  11      200.92      172.29     56.13 o 
   5   7  11      191.08      308.55     59.13 o 
  -5   8  11      206.83      200.20     60.33 o 
  -4   8  11        0.18      -13.81     44.72 o 
  -3   8  11      317.12      199.60     57.33 o 
  -2   8  11      302.57      281.84     53.73 o 
  -1   8  11       77.01       24.98     59.88 o 
   0   8  11      139.34      165.36     31.78 o 
   1   8  11        0.66       12.29     29.26 o 
   2   8  11       53.82       50.73     47.12 o 
   3   8  11        0.47      -42.32     52.23 o 
   4   8  11        2.63        3.60     45.92 o 
  -4   9  11      260.73      288.14     61.53 o 
  -3   9  11      149.88      153.38     58.53 o 
  -2   9  11      310.26      345.47     59.43 o 
  -1   9  11      604.78      700.58     45.69 o 
   0   9  11      563.46      602.79     41.80 o 
   1   9  11      355.33      380.14     40.26 o 
   2   9  11      573.83      732.96     69.63 o 
   3   9  11       19.57       95.45     47.72 o 
   4   9  11      190.84      142.57     61.83 o 
  -4  10  11        7.01       -7.80     49.22 o 
  -3  10  11        0.12       35.12     46.22 o 
  -2  10  11       92.17      104.45     50.73 o 
  -1  10  11        0.67       39.50     48.32 o 
   0  10  11       47.86        9.62     56.73 o 
   1  10  11       15.33       17.10     30.26 o 
   2  10  11       77.45       69.93     45.62 o 
   3  10  11        2.58       46.82     42.32 o 
   4  10  11      129.60      137.77     56.73 o 
  -3  11  11      463.09      516.86     66.33 o 
  -2  11  11        0.65       -3.60     46.52 o 
  -1  11  11      207.82      127.66     44.27 o 
   0  11  11      200.70      228.08     57.18 o 
   1  11  11      405.71      398.15     43.03 o 
   2  11  11      565.76      551.07     66.93 o 
   3  11  11       74.07      140.47     51.03 o 
  -3  12  11       37.34      -43.22     53.73 o 
  -2  12  11       76.94        7.50     53.73 o 
  -1  12  11        1.76       -0.17     43.82 o 
   0  12  11       14.28       -7.07     33.41 o 
   1  12  11       30.80       58.14     30.88 o 
   2  12  11        7.49       63.63     43.82 o 
  -2  13  11      416.15      310.35     68.13 o 
  -1  13  11      144.79       85.92     39.56 o 
   0  13  11      390.83      369.22     46.93 o 
   1  13  11       75.65       79.21     35.86 o 
  -5   0  12       70.22      136.57     52.53 o 
  -4   0  12       56.74       82.84     45.32 o 
  -3   0  12      855.40      825.71     65.43 o 
  -2   0  12       13.21       79.24     39.02 o 
  -1   0  12      300.54      393.26     64.53 o 
   0   0  12       57.14       28.57     29.89 o 
   1   0  12      194.85      255.76     44.27 o 
   2   0  12     2639.88     2556.07     97.55 o 
   3   0  12      117.04      144.07     46.82 o 
   4   0  12      946.79      932.26     77.14 o 
   5   0  12      191.77      241.02     50.73 o 
  -5   1  12       19.87      -39.10     35.00 o 
  -4   1  12        0.12        6.80     29.23 o 
  -3   1  12       14.03       -0.78     44.12 o 
  -2   1  12       31.57       18.80     36.02 o 
  -1   1  12      220.59      222.69     29.94 o 
   0   1  12      255.81      291.97     24.15 o 
   1   1  12      340.49      361.65     24.88 o 
   2   1  12      253.78      312.17     34.90 o 
   3   1  12       12.53       28.86     30.29 o 
   4   1  12        0.44       16.21     31.07 o 
   5   1  12        3.60      -18.46     36.59 o 
  -5   2  12      371.02      514.76     64.53 o 
  -4   2  12      962.33      854.82     77.14 o 
  -3   2  12      394.36      489.84     57.63 o 
  -2   2  12      960.62      902.55     65.73 o 
  -1   2  12      252.40      239.93     32.61 o 
   0   2  12      933.20      940.18     43.40 o 
   1   2  12      393.77      355.52     34.90 o 
   2   2  12      543.99      588.29     60.03 o 
   3   2  12      365.53      418.71     55.53 o 
   4   2  12      117.38       74.14     48.62 o 
   5   2  12      344.91      365.58     67.23 o 
  -5   3  12       32.71      -54.03     51.63 o 
  -4   3  12       32.83       47.42     51.63 o 
  -3   3  12      112.80       70.84     41.12 o 
  -2   3  12       18.47      -28.21     40.52 o 
  -1   3  12       98.24      121.20     38.87 o 
   0   3  12      331.68      280.53     35.40 o 
   1   3  12      273.66      243.22     32.49 o 
   2   3  12       37.25      -13.21     42.62 o 
   3   3  12       78.47       75.94     48.02 o 
   4   3  12       52.89       42.62     48.92 o 
   5   3  12       39.40       22.51     50.12 o 
  -5   4  12      269.91      260.23     59.43 o 
  -4   4  12        2.10      -22.51     43.22 o 
  -3   4  12       81.12      136.57     40.82 o 
  -2   4  12      140.04      168.98     42.62 o 
  -1   4  12      664.72      653.84     43.05 o 
   0   4  12     1344.90     1278.63     50.64 o 
   1   4  12      213.99      248.82     33.39 o 
   2   4  12      251.94      166.28     50.12 o 
   3   4  12      142.83      191.20     51.93 o 
   4   4  12      140.97      140.47     53.73 o 
   5   4  12      127.56      304.65     52.23 o 
  -5   5  12        1.68        3.90     47.12 o 
  -4   5  12      192.43       72.94     54.93 o 
  -3   5  12       98.33       98.75     50.12 o 
  -2   5  12      145.05       62.73     48.62 o 
  -1   5  12      279.84      245.90     33.42 o 
   0   5  12       28.09       11.37     29.61 o 
   1   5  12      143.23      136.51     30.93 o 
   2   5  12      112.90       92.75     45.92 o 
   3   5  12        0.45       30.92     42.62 o 
   4   5  12        2.72      -17.11     50.43 o 
   5   5  12        6.80      -27.31     52.23 o 
  -5   6  12       72.36      108.05     53.13 o 
  -4   6  12      178.82      232.62     53.13 o 
  -3   6  12       42.67      120.96     45.32 o 
  -2   6  12      709.08      676.54     68.13 o 
  -1   6  12      855.98      790.05     78.64 o 
   0   6  12      590.16      566.49     52.83 o 
   1   6  12      747.55      778.13     44.59 o 
   2   6  12      101.18      116.76     45.62 o 
   3   6  12      356.57      306.75     60.03 o 
   4   6  12       31.74        7.20     52.23 o 
  -5   7  12       38.92       43.82     52.53 o 
  -4   7  12        8.42       42.62     46.82 o 
  -3   7  12        0.06       35.42     44.72 o 
  -2   7  12       10.70       92.15     39.92 o 
  -1   7  12      316.11      346.21     36.11 o 
   0   7  12        1.89      -22.49     28.12 o 
   1   7  12      185.94      192.18     35.17 o 
   2   7  12       52.48       39.62     45.02 o 
   3   7  12       16.26        0.00     44.42 o 
   4   7  12      208.63      172.29     56.73 o 
  -4   8  12      238.10      125.46     62.43 o 
  -3   8  12      639.53      685.24     66.93 o 
  -2   8  12      464.63      492.24     58.83 o 
  -1   8  12       91.94      103.34     61.83 o 
   0   8  12      396.93      392.96     58.53 o 
   1   8  12      603.11      624.76     45.83 o 
   2   8  12      528.03      584.99     68.43 o 
   3   8  12      157.99       27.61     58.53 o 
   4   8  12       54.27       87.64     53.43 o 
  -4   9  12        2.59       30.92     51.03 o 
  -3   9  12       40.90       99.05     40.22 o 
  -2   9  12      149.07      148.27     53.73 o 
  -1   9  12       23.51       28.05     30.93 o 
   0   9  12        0.01      -49.82     63.78 o 
   1   9  12      104.21       97.75     35.12 o 
   2   9  12       87.44      120.96     50.73 o 
   3   9  12       16.97       25.51     51.03 o 
  -3  10  12      115.83      111.66     59.73 o 
  -2  10  12      312.18      309.45     58.23 o 
  -1  10  12        2.41       12.14     41.12 o 
   0  10  12      301.77      284.34     38.41 o 
   1  10  12      257.15      290.11     38.63 o 
   2  10  12      141.57      170.18     53.43 o 
   3  10  12      178.40      251.52     58.23 o 
  -3  11  12       40.61      125.46     51.93 o 
  -2  11  12       60.21       77.14     52.23 o 
  -1  11  12        7.64        8.42     31.26 o 
   0  11  12       31.18      -40.49     34.04 o 
   1  11  12        0.11      -26.10     52.53 o 
   2  11  12        7.93      -56.13     52.23 o 
  -2  12  12      238.42      222.11     63.03 o 
  -1  12  12       37.72       20.51     34.27 o 
   0  12  12      215.90      273.37     40.32 o 
   1  12  12       55.96       88.16     45.92 o 
  -5   1  13       50.91       60.33     70.99 o 
  -4   1  13      323.83      364.03     74.29 o 
  -3   1  13      344.42      315.35     39.41 o 
  -2   1  13      431.54      527.40     88.69 o 
  -1   1  13      246.31      275.80     23.44 o 
   0   1  13      270.64      275.31     23.58 o 
   1   1  13     1108.41     1080.54     35.11 o 
   2   1  13      249.78      337.57     41.27 o 
   3   1  13      132.91      137.09     33.63 o 
   4   1  13      170.19      266.42     74.29 o 
   5   1  13       24.80       13.82     36.91 o 
  -5   2  13       17.53       56.73     49.22 o 
  -4   2  13        0.05      -50.12     49.22 o 
  -3   2  13      283.14      283.64     55.23 o 
  -2   2  13      128.54      129.66     48.92 o 
  -1   2  13       56.09       18.55     28.50 o 
   0   2  13      102.47      182.89     30.45 o 
   1   2  13      226.20      193.35     51.93 o 
   2   2  13      272.46      273.14     52.53 o 
   3   2  13       42.31       18.61     49.82 o 
   4   2  13       87.17       62.43     48.62 o 
   5   2  13       11.11      -78.64     57.33 o 
  -5   3  13      162.19      313.36     61.23 o 
  -4   3  13       12.44        0.00     42.92 o 
  -3   3  13      173.76      220.61     49.22 o 
  -2   3  13      509.40      527.66     60.93 o 
  -1   3  13      658.46      599.54     41.80 o 
   0   3  13      304.16      243.73     41.87 o 
   1   3  13       44.31        5.32     29.60 o 
   2   3  13       34.20       14.41     48.62 o 
   3   3  13      513.20      454.43     66.33 o 
   4   3  13      231.56      210.70     62.13 o 
  -5   4  13       29.71      -27.31     57.93 o 
  -4   4  13        5.00      -30.92     46.82 o 
  -3   4  13        3.48       -3.00     45.32 o 
  -2   4  13        3.32       31.52     35.12 o 
  -1   4  13      283.82      278.65     36.44 o 
   0   4  13      158.60      123.57     35.27 o 
   1   4  13      173.78      186.01     34.27 o 
   2   4  13        2.13       14.71     42.92 o 
   3   4  13       20.98      -16.21     49.52 o 
   4   4  13       61.88       57.33     49.22 o 
  -5   5  13       73.86       47.72     55.83 o 
  -4   5  13      539.41      619.21     69.33 o 
  -3   5  13      136.49      125.76     49.52 o 
  -2   5  13      575.75      542.37     66.03 o 
  -1   5  13      198.17      311.99     43.22 o 
   0   5  13      191.63      192.85     35.53 o 
   1   5  13      720.62      765.15    125.16 o 
   2   5  13       39.90       27.31     45.62 o 
   3   5  13      660.07      641.42     72.34 o 
   4   5  13      147.75      190.59     46.22 o 
  -4   6  13       55.50       32.72     52.53 o 
  -3   6  13        6.29       73.24     40.52 o 
  -2   6  13        3.19      -30.62     39.92 o 
  -1   6  13      112.00      116.38     35.02 o 
   0   6  13      137.30      173.65     32.40 o 
   1   6  13       41.78       67.31     30.12 o 
   2   6  13       12.93        3.30     45.32 o 
   3   6  13       20.74       20.71     50.43 o 
   4   6  13        2.67      -45.32     51.33 o 
  -4   7  13      177.25      143.17     64.23 o 
  -3   7  13       74.72       13.81     51.33 o 
  -2   7  13       17.27       15.91     42.02 o 
  -1   7  13      153.16      132.12     45.77 o 
   0   7  13      161.06      218.52     34.04 o 
   1   7  13      393.54      361.21     40.75 o 
   2   7  13      312.10      334.97     60.33 o 
   3   7  13       40.38       53.43     48.02 o 
   4   7  13       20.00      -80.59     53.73 o 
  -4   8  13        5.28       15.61     51.33 o 
  -3   8  13       39.92      -28.81     52.83 o 
  -2   8  13       25.77      -13.51     48.62 o 
  -1   8  13        0.39       -1.58     30.65 o 
   0   8  13        7.00      -18.44     50.43 o 
   1   8  13       11.57       36.97     32.58 o 
   2   8  13        0.42      -41.12     49.52 o 
   3   8  13       73.10       70.23     52.83 o 
  -3   9  13      124.30       15.01     59.43 o 
  -2   9  13       46.96       42.32     48.02 o 
  -1   9  13      314.50      320.22    103.70 o 
   0   9  13       75.04       61.55     34.68 o 
   1   9  13      254.03      253.49     76.69 o 
   2   9  13      180.04      258.73     54.33 o 
   3   9  13       24.52      -57.93     47.72 o 
  -3  10  13       55.33       43.52     52.83 o 
  -2  10  13       47.97      -14.71     50.73 o 
  -1  10  13       61.10       97.05     34.81 o 
   0  10  13        2.40      -47.14     33.00 o 
   1  10  13        0.10       -9.13     33.28 o 
   2  10  13       32.70       45.32     49.82 o 
  -2  11  13      212.46       58.53     66.63 o 
  -1  11  13      262.13      228.42     42.11 o 
   0  11  13      192.22      234.47     85.39 o 
   1  11  13       37.82      -14.99     36.07 o 
  -5   0  14      168.69      214.01     59.73 o 
  -4   0  14       23.01       39.02     49.82 o 
  -3   0  14      480.13      496.45     63.93 o 
  -2   0  14      144.69       86.14     50.43 o 
  -1   0  14      355.06      379.73     38.50 o 
   0   0  14      826.66      798.31     87.64 o 
   1   0  14      120.48       60.83     33.11 o 
   2   0  14     1316.29     1249.22     81.04 o 
   3   0  14        1.10       30.01     43.52 o 
   4   0  14      413.03      325.06     69.93 o 
  -5   1  14        4.45       35.41     35.87 o 
  -4   1  14        1.65       -8.49     32.77 o 
  -3   1  14      256.86      228.44     39.26 o 
  -2   1  14        0.85       -4.35     52.08 o 
  -1   1  14      366.38      371.07     34.70 o 
   0   1  14      166.67      131.84     25.93 o 
   1   1  14        7.55       10.31     21.63 o 
   2   1  14        5.27       53.52     30.67 o 
   3   1  14        7.28       48.06     31.67 o 
   4   1  14       59.78      125.85     36.06 o 
  -4   2  14      105.95       60.93     54.03 o 
  -3   2  14      387.98      303.75     64.83 o 
  -2   2  14       40.00       36.02     44.12 o 
  -1   2  14      293.54      367.38     35.66 o 
   0   2  14       12.04        2.12     30.75 o 
   1   2  14      280.36      293.93     36.57 o 
   2   2  14      382.63      406.10     56.13 o 
   3   2  14      183.42       67.23     58.23 o 
   4   2  14      134.61      118.86     54.93 o 
  -4   3  14        2.24      -29.11     45.92 o 
  -3   3  14      132.15       76.24     56.73 o 
  -2   3  14        7.98      -15.31     45.02 o 
  -1   3  14       41.81       -2.76     31.50 o 
   0   3  14        7.85       34.68     30.10 o 
   1   3  14      152.35      174.63     34.06 o 
   2   3  14      411.69      340.07     58.83 o 
   3   3  14       20.26       57.93     42.32 o 
   4   3  14        0.01      -11.41     45.62 o 
  -4   4  14       10.51       73.84     45.62 o 
  -3   4  14      102.25       43.82     52.53 o 
  -2   4  14      235.75      359.28     52.53 o 
  -1   4  14       69.67       84.53     32.14 o 
   0   4  14      866.98      852.47     49.12 o 
   1   4  14       46.16       35.39     45.47 o 
   2   4  14      549.02      563.08     63.63 o 
   3   4  14       81.84       55.53     51.63 o 
   4   4  14       54.52       11.41     52.53 o 
  -4   5  14        3.90       26.41     50.12 o 
  -3   5  14       67.56       10.51     46.82 o 
  -2   5  14      169.62      221.51     57.63 o 
  -1   5  14       30.39       -0.42     29.51 o 
   0   5  14        6.18       -9.65     29.92 o 
   1   5  14        2.02      -19.86     30.54 o 
   2   5  14       23.81      -36.32     52.53 o 
   3   5  14        9.08       57.33     51.63 o 
   4   5  14       44.23       93.95     54.33 o 
  -4   6  14      120.76      112.56     57.03 o 
  -3   6  14       23.54       35.72     47.72 o 
  -2   6  14      228.38      229.01     53.13 o 
  -1   6  14      510.36      484.46     42.77 o 
   0   6  14      401.44      327.83     43.93 o 
   1   6  14      240.95      275.98     67.98 o 
   2   6  14        6.13      -70.23     46.82 o 
   3   6  14       93.43       55.23     56.73 o 
  -3   7  14        0.91       -3.60     51.03 o 
  -2   7  14        6.01       48.32     43.22 o 
  -1   7  14       12.07      -11.84     32.94 o 
   0   7  14       25.95       67.99     29.99 o 
   1   7  14       25.04       29.07     72.64 o 
   2   7  14      126.79      187.29     51.93 o 
   3   7  14       18.12       60.93     44.42 o 
  -3   8  14      104.89      219.11     53.73 o 
  -2   8  14       74.18      -32.42     54.63 o 
  -1   8  14      148.32      148.80     36.38 o 
   0   8  14      149.18      149.88     38.93 o 
   1   8  14      346.03      408.82     97.85 o 
   2   8  14       56.19      125.16     54.63 o 
   3   8  14        3.73      -47.42     51.93 o 
  -2   9  14       12.23       -7.50     48.62 o 
  -1   9  14       21.93       54.07     32.87 o 
   0   9  14       13.94       58.27     33.62 o 
   1   9  14        4.05      -24.86     34.31 o 
   2   9  14        0.08      -38.42     49.22 o 
  -1  10  14       18.94       19.16     44.87 o 
   0  10  14       29.84        7.43     34.79 o 
   1  10  14      178.12      147.58     40.52 o 
  -4   1  15       92.66      149.45     37.30 o 
  -3   1  15      184.23      277.15     38.72 o 
  -2   1  15      234.75      281.24     38.51 o 
  -1   1  15      140.69      177.72     25.45 o 
   0   1  15        0.40        5.70     21.57 o 
   1   1  15      200.63      181.17     31.67 o 
   2   1  15       51.56       46.96     61.68 o 
   3   1  15       83.64      113.60     36.71 o 
  -4   2  15       10.24      -19.21     52.53 o 
  -3   2  15       41.03      -21.31     48.02 o 
  -2   2  15       21.83      -26.11     46.52 o 
  -1   2  15        3.50       36.60     43.22 o 
   0   2  15        0.91       35.88     27.76 o 
   1   2  15      476.88      410.72     57.93 o 
   2   2  15       28.80       10.21     51.93 o 
   3   2  15       42.17       32.72     49.82 o 
  -4   3  15      123.43       66.03     58.53 o 
  -3   3  15       19.66       78.64     46.22 o 
  -2   3  15      424.80      464.93     62.13 o 
  -1   3  15       71.56       72.57     32.89 o 
   0   3  15      686.96      640.36     47.32 o 
   1   3  15      252.12      245.46     37.14 o 
   2   3  15        1.28       10.21     51.33 o 
   3   3  15      262.38      297.75     60.63 o 
  -4   4  15       23.44       78.94     46.82 o 
  -3   4  15        0.70      -29.11     48.62 o 
  -2   4  15        6.73      -20.41     43.82 o 
  -1   4  15        9.65        4.81     32.46 o 
   0   4  15        5.26       -5.35     32.55 o 
   1   4  15       30.88       52.69     32.78 o 
   2   4  15       38.09       66.33     45.32 o 
   3   4  15       27.03       15.01     51.63 o 
  -3   5  15       31.96        7.50     47.72 o 
  -2   5  15       10.03       66.03     44.42 o 
  -1   5  15       18.85       -4.88     64.53 o 
   0   5  15      129.19      173.01     34.59 o 
   1   5  15      153.34      169.68     34.66 o 
   2   5  15       90.05       50.12     60.33 o 
   3   5  15       86.54       72.94     56.73 o 
  -3   6  15        9.47      -49.82     46.82 o 
  -2   6  15        3.05      -21.61     49.52 o 
  -1   6  15       46.63       -1.40     33.88 o 
   0   6  15       40.79       68.29     32.39 o 
   1   6  15        1.89       34.60     31.39 o 
   2   6  15       35.87       81.04     49.22 o 
   3   6  15        0.23      -39.62     52.53 o 
  -3   7  15       33.28       71.14     55.83 o 
  -2   7  15      208.88      166.58     58.53 o 
  -1   7  15       68.98       81.26     33.06 o 
   0   7  15      198.27      192.06     40.42 o 
   1   7  15       71.06       82.12     35.94 o 
   2   7  15      269.55      380.29     60.93 o 
  -2   8  15        6.97      -11.41     48.62 o 
  -1   8  15       62.86       92.14     34.99 o 
   0   8  15        5.49      -14.86     42.02 o 
   1   8  15       63.86      103.96     35.44 o 
  -1   9  15      185.05      129.12     41.62 o 
   0   9  15       20.36       33.10     37.05 o 
  -3   0  16      175.76      139.57     56.13 o 
  -2   0  16       48.93      182.79     46.22 o 
  -1   0  16      268.58      348.45     38.30 o 
   0   0  16       72.28      111.80     40.07 o 
   1   0  16      503.68      427.57     48.11 o 
   2   0  16      352.41      288.14     69.03 o 
   3   0  16       12.98      -84.64     56.43 o 
  -3   1  16       30.56      -29.81     56.73 o 
  -2   1  16        4.70      -32.97     34.46 o 
  -1   1  16       16.66        0.91     21.84 o 
   0   1  16        0.01        3.46     22.62 o 
   1   1  16       21.35       40.26     23.39 o 
   2   1  16       53.56       18.67     61.53 o 
   3   1  16        2.54       30.63     36.92 o 
  -3   2  16      102.01      171.39     47.12 o 
  -2   2  16       11.62        0.00     46.82 o 
  -1   2  16      158.72      226.01     35.85 o 
   0   2  16       10.82       33.84     33.64 o 
   1   2  16      114.87       84.38     37.65 o 
   2   2  16      214.91      182.79     60.33 o 
   3   2  16       15.09       50.73     48.02 o 
  -3   3  16        9.02        0.00     52.53 o 
  -2   3  16       25.08       43.22     52.23 o 
  -1   3  16        4.75      -27.09     33.49 o 
   0   3  16       12.64        1.86     34.16 o 
   1   3  16       75.12       24.42     38.42 o 
   2   3  16       66.89       63.03     51.93 o 
  -3   4  16      162.49      203.80     61.23 o 
  -2   4  16      160.12      205.30     51.03 o 
  -1   4  16      126.58      118.50     38.06 o 
   0   4  16      231.45      210.56     40.95 o 
   1   4  16       11.66        7.18     35.22 o 
   2   4  16       28.39       90.65     46.22 o 
  -2   5  16       40.43      -37.52     48.92 o 
  -1   5  16        3.72       -5.43     33.64 o 
   0   5  16       12.39      -15.57     36.81 o 
   1   5  16       26.29       18.19     63.63 o 
   2   5  16       33.97       34.82     48.62 o 
  -2   6  16        6.47      -77.89     51.93 o 
  -1   6  16      176.68      142.00     40.67 o 
   0   6  16       41.24       42.86     37.07 o 
   1   6  16       86.37      110.22     35.65 o 
  -1   7  16        2.28       -0.13     34.22 o 
   0   7  16       19.83       -1.82     32.58 o 
   1   7  16       23.14       55.51     36.11 o 
  -2   1  17       95.22      145.09     35.59 o 
  -1   1  17       66.97       77.72     24.53 o 
   0   1  17       30.82       11.90     25.43 o 
   1   1  17      131.29      106.71     26.96 o 
   2   1  17        4.21       15.82     38.20 o 
  -2   2  17        0.44      -85.54     57.03 o 
  -1   2  17       32.06       30.20     36.99 o 
   0   2  17        0.66       25.49     34.04 o 
   1   2  17       13.59       18.38     35.27 o 
  -2   3  17        1.72      -27.31     54.63 o 
  -1   3  17       21.18       56.14     35.44 o 
   0   3  17       99.92       74.02     40.43 o 
   1   3  17       45.13       24.60     33.63 o 
  -1   4  17       11.26       68.27     34.17 o 
   0   4  17        2.86        0.30     60.33 o 
   1   4  17       11.10        8.56     32.64 o 
   0   5  17      219.83      173.66     41.36 o 
                                                 
